# Supplementary material for: Individualised and non-contact post-mortem interval determination of human bodies using visible and thermal 3D imaging
Source: Nat Commun. 2021 Oct 14;12:5997. doi: 10.1038/s41467-021-26318-4 (PMC8517003; doi:10.1038/s41467-021-26318-4)
Supplement: Supplementary file 3 — Source Data [file 41467_2021_26318_MOESM3_ESM.xlsx]

## Sheet: Figure 3a
Figure 3a		Temperature Loggers (°C)	Temperature Camera (°C)
		26.658	27.1699
		23.632	22.8185
		26.586	26.577
		23.158	23.6601
		26.658	27.6394
		26.658	27.6207
		26.586	26.8236
		24.568	24.4502
		24.568	24.4113
		23.632	23.4346
		26.586	26.6552
		28.632	29.0641
		28.657	28.8224
		28.632	29.1153
		28.657	28.9334
		29.584	29.0018
		26.568	27.0379
		25.658	25.5304
		30.083	28.5948
		28.657	28.6212
		30.083	28.8412
		29.631	29.3072
		25.658	25.591
		27.22	27.4181
		27.283	27.6911
		27.22	27.4514
		27.283	27.4162
		27.158	27.3992
		29.958	29.1039
		28.068	28.0311
		28.068	27.7938
		29.958	29.5018
		28.32	27.6688
		28.068	27.6753
		28.32	27.7817
		28.32	27.9582
		29.958	29.4882
		27.095	27.5579
		6.814	8.29244
		8.88	9.50344
		13.506	13.296
		9.609	9.39091
		8.987	8.49125
		8.382	8.64924
		10.385	10.7774
		14.195	14.2982
		10.362	10.4696
		10.362	10.4766
		14.195	14.3041
		10.385	10.7537
		8.382	8.58719
		17.101	16.15
		15.325	14.5497
		19.771	18.6797
		22.439	22.1058
		17.101	16.3718
		10.96	12.3385
		11.274	11.1373
		11.274	10.867
		15.872	15.6677
		13.822	13.6336
		15.872	15.871
		10.521	10.585
		14.01	13.9664
		14.01	13.9369
		26.096	25.6399
		28.148	27.5023
		28.148	27.6577
		22.88	22.4887
		26.096	25.8446
		26.033	25.8237
		28.148	28.0762
		24.883	24.6909
		24.883	24.8491
		24.408	23.9285
		24.883	24.2191
		22.818	22.3475
		22.595	23.2298
		21.271	22.2498
		21.944	21.9909
		21.944	21.6701
		15.838	15.0094
		15.838	14.8412
		22.595	22.2347
		18.127	18.0554
		22.595	22.2691
		21.334	21.0228
		21.334	21.0228
		18.127	17.8892
		21.944	21.6945
		18.19	17.8464
		27.22	28.2557
		27.086	27.3382
		25.033	25.1975
		27.345	27.288
		27.273	27.343
		26.307	27.0515
		24.633	24.883
		27.407	27.2693
		25.096	25.032
		27.835	27.9261
		5.873	4.82726
		5.994	5.32459
		6.354	5.71036
		6.354	5.95306
		6.308	5.42711
		5.659	4.93689
		6.622	5.78379
		6.793	6.27645
		6.035	5.35603
		6.349	5.38593
		6.877	5.66788
		6.877	5.7025
		16.5	14.2577
		17.954	16.9206
		16.5	14.3828
		17.465	16.0777
		15.838	14.4697
		17.34	16.2307
		17.107	14.8387
		16.062	14.3533
		15.775	14.7325
		17.277	16.354
		18.392	17.705
		16.418	15.5908
		18.33	17.9302
		15.9	15.089
		17.609	17.0271
		25.695	25.2172
		22.783	23.1159
		27.595	27.6704
		28.71	28.4443
		25.695	25.2967
		24.494	24.2103
		27.407	27.1451
		28.148	27.3034
		24.119	23.983
		26.033	25.9463
		22.868	22.9627
		23.57	23.5035
		21.47	21.6827
		26.961	26.4924
		21.47	21.7487
		23.721	23.8581
		26.033	25.6948
		29.646	28.767
		25.445	25.3417
		25.445	25.452
		29.646	28.8091
		26.033	25.4472
		23.721	24.0787
		23.721	24.1275
		26.033	25.7618
		29.646	28.9913
		25.445	25.3058

## Sheet: Figure 3b
Figure 3b		Manual distance (cm)	Distance in 3D model (cm)
		19.3	19.23
		28	28.02
		4.4	4.16
		14.1	13.83
		26.9	26.94
		4.9	5.13
		15.75	15.75
		30.75	30.78
		44.5	43.27
		64.5	62.73
		14	11.7
		42	38.78
		61	60.5
		13	12.64
		15.75	15.73
		30.75	30.77
		54.6	54.75
		65.7	65.54
		15.6	15.69
		50.1	50.31
		63.3	63.09
		14.9	14.85
		48.8	48.75
		58	57.55
		11.2	11.2
		49.8	49.67
		57	56.87
		10	10.1
		20.3	20.18
		23.4	23.26
		5.1	5.03
		21.9	21.64
		25.4	25.14
		6.2	5.84
		15.75	15.76
		30.75	30.79
		25	24.8
		22.5	20.55
		11.5	11.29
		50.5	50.31
		22.5	22.16
		11.5	10.8
		15.75	15.75
		30.75	30.78
		48.5	48.21
		59.4	59.2
		13.8	13.52
		51	50.56
		64.4	64.3
		12	11.82
		15.75	15.74
		30.75	30.78
		32.6	32.71
		41.5	41.29
		11.4	11.01
		39.7	39.68
		47.5	47.75
		11.4	11.45
		15.75	15.72
		30.75	30.72
		53.9	53.64
		63.5	63.51
		12	11.6
		40.5	40.04
		54.1	53.86
		12.1	12.23
		15.75	15.74
		30.75	30.77
		38.9	38.83
		24.8	24.68
		10.3	10.5
		18.2	17.62
		23.2	22.99
		11.7	11.57
		15.75	15.77
		30.75	30.8

## Sheet: Figure 4a
Figure 4a		True PMI (h)	Reconstructed PMI (h)
		7.1	10.7167
		7.11667	10.7167
		7.13333	10.7167
		7.15	10.7167
		7.16667	10.7167
		7.18333	10.7167
		7.2	10.7167
		7.21667	10.7167
		7.23333	10.7167
		7.25	10.7167
		7.26667	10.7167
		7.28333	10.7167
		7.3	10.7167
		7.31667	10.7167
		7.33333	10.7167
		7.35	10.7167
		7.36667	10.7167
		7.38333	10.7167
		7.4	10.7167
		7.41667	10.7167
		7.43333	10.7167
		7.45	10.7167
		7.46667	10.7167
		7.48333	10.7167
		7.5	10.7167
		7.51667	10.7167
		7.53333	10.7167
		7.55	10.7167
		7.56667	10.7167
		7.58333	10.7167
		7.6	10.7167
		7.61667	10.7167
		7.63333	10.7167
		7.65	10.7167
		7.66667	10.7167
		7.68333	10.7167
		7.7	10.7167
		7.71667	10.7167
		7.73333	10.7167
		7.75	10.7167
		7.76667	10.7167
		7.78333	10.7167
		7.8	10.7167
		7.81667	10.7167
		7.83333	10.7167
		7.85	10.7167
		7.86667	10.7167
		7.88333	10.7167
		7.9	10.7167
		7.91667	10.7167
		7.93333	10.7167
		7.95	10.7167
		7.96667	10.7167
		7.98333	10.7167
		8	10.7167
		8.01667	10.7167
		8.03333	10.7167
		8.05	10.7167
		8.06667	10.7167
		8.08333	10.7167
		8.1	10.7167
		8.11667	10.7167
		8.13333	10.7167
		8.15	10.7167
		8.16667	10.7167
		8.18333	10.7167
		8.2	10.7167
		8.21667	10.7167
		8.23333	10.7167
		8.25	10.7167
		8.26667	10.7167
		8.28333	10.7167
		8.3	10.7167
		8.31667	10.7167
		8.33333	10.7167
		8.35	10.7167
		8.36667	10.7167
		8.38333	10.7167
		8.4	10.7167
		8.41667	10.7167
		8.43333	10.7167
		8.45	10.7167
		8.46667	10.7167
		8.48333	10.7167
		8.5	10.7167
		8.51667	10.7167
		8.53333	10.7167
		8.55	10.7167
		8.56667	10.7167
		8.58333	10.7167
		8.6	10.7167
		8.61667	10.7167
		8.63333	10.7167
		8.65	10.7167
		8.66667	10.7167
		8.68333	10.7167
		8.7	10.7167
		8.71667	10.7167
		8.73333	10.7167
		8.75	10.7167
		8.76667	10.7167
		8.78333	10.7167
		8.8	10.7167
		8.81667	10.7167
		8.83333	10.7167
		8.85	10.7167
		8.86667	10.7167
		8.88333	10.7167
		8.9	10.7167
		8.91667	10.7167
		8.93333	10.7167
		8.95	10.7167
		8.96667	10.7167
		8.98333	10.7167
		9	10.7167
		9.01667	10.7167
		9.03333	10.7167
		9.05	10.7167
		9.06667	10.7167
		9.08333	10.8
		9.1	10.7167
		9.11667	10.8
		9.13333	10.8
		9.15	10.8
		9.16667	10.8
		9.18333	10.8
		9.2	10.8
		9.21667	10.8
		9.23333	10.8
		9.25	10.8
		9.26667	10.8
		9.28333	10.8
		9.3	10.8
		9.31667	10.8
		9.33333	10.8
		9.35	10.8
		9.36667	10.8
		9.38333	10.8
		9.4	10.8
		9.41667	10.8
		9.43333	10.8
		9.45	10.8
		9.46667	10.8
		9.48333	10.8
		9.5	10.8
		9.51667	10.8
		9.53333	10.8
		9.55	10.8
		9.56667	10.8
		9.58333	10.7167
		9.6	10.7167
		9.61667	10.7167
		9.63333	10.7167
		9.65	10.7167
		9.66667	10.7167
		9.68333	10.7167
		9.7	10.7167
		9.71667	10.7167
		9.73333	10.7167
		9.75	10.7167
		9.76667	10.7167
		9.78333	10.7167
		9.8	10.7167
		9.81667	10.7167
		9.83333	10.7167
		9.85	10.7167
		9.86667	10.7167
		9.88333	10.7167
		9.9	10.7167
		9.91667	10.7167
		9.93333	10.7167
		9.95	10.7167
		9.96667	10.7167
		9.98333	10.7167
		10	10.7167
		10.0167	10.7167
		10.0333	10.7167
		10.05	10.7167
		10.0667	10.7167
		10.0833	10.7167
		10.1	10.7167
		10.1167	10.7167
		10.1333	10.7167
		10.15	10.7167
		10.1667	10.7167
		10.1833	10.7167
		10.2	10.7167
		10.2167	10.7167
		10.2333	10.7167
		10.25	10.7167
		10.2667	10.7167
		10.2833	10.7167
		10.3	10.7167
		10.3167	10.7167
		10.3333	10.7167
		10.35	10.7167
		10.3667	10.7167
		10.3833	10.7167
		10.4	10.7167
		10.4167	10.7167
		10.4333	10.7167
		10.45	10.7167
		10.4667	10.7167
		10.4833	10.7167
		10.5	10.7167
		10.5167	10.7167
		10.5333	10.7167
		10.55	10.7167
		10.5667	10.8
		10.5833	10.8
		10.6	10.8
		10.6167	10.8
		10.6333	10.8
		10.65	10.8
		10.6667	10.8833
		10.6833	10.8833
		10.7	10.8833
		10.7167	10.8833
		10.7333	10.8833
		10.75	10.9667
		10.7667	10.9667
		10.7833	10.9667
		10.8	10.9667
		10.8167	10.9667
		10.8333	10.9667
		10.85	10.9667
		10.8667	11.1
		10.8833	11.1
		10.9	11.1
		10.9167	11.1
		10.9333	11.1
		10.95	11.1
		10.9667	11.1
		10.9833	11.1
		11	11.1
		11.0167	11.1
		11.0333	11.1
		11.05	11.1
		11.0667	11.1
		11.0833	11.1
		11.1	11.1
		11.1167	11.1
		11.1333	11.2833
		11.15	11.2833
		11.1667	11.2833
		11.1833	11.2833
		11.2	11.2833
		11.2167	11.2833
		11.2333	11.2833
		11.25	11.2833
		11.2667	11.2833
		11.2833	11.2833
		11.3	11.2833
		11.3167	11.2833
		11.3333	11.2833
		11.35	11.2833
		11.3667	11.2833
		11.3833	11.2833
		11.4	11.2833
		11.4167	11.2833
		11.4333	11.2833
		11.45	11.2833
		11.4667	11.2833
		11.4833	11.2833
		11.5	11.2833
		11.5167	11.2833
		11.5333	11.5333
		11.55	11.5333
		11.5667	11.5333
		11.5833	11.5333
		11.6	11.5333
		11.6167	11.5333
		11.6333	11.5333
		11.65	11.5333
		11.6667	11.5333
		11.6833	11.5333
		11.7	11.5333
		11.7167	11.5333
		11.7333	11.7
		11.75	11.7
		11.7667	11.7
		11.7833	11.7
		11.8	11.7
		11.8167	11.7
		11.8333	11.7
		11.85	11.7
		11.8667	11.7
		11.8833	11.7
		11.9	11.7
		11.9167	11.7
		11.9333	11.7
		11.95	11.7
		11.9667	11.7
		11.9833	11.7
		12	11.7
		12.0167	11.7
		12.0333	11.7
		12.05	11.7
		12.0667	11.7
		12.0833	11.7
		12.1	11.7
		12.1167	11.7
		12.1333	11.7
		12.15	11.7
		12.1667	11.7
		12.1833	11.7
		12.2	11.7
		12.2167	11.7
		12.2333	11.7
		12.25	11.7
		12.2667	11.7
		12.2833	11.7
		12.3	11.8667
		12.3167	11.8667
		12.3333	11.8667
		12.35	11.8667
		12.3667	11.8667
		12.3833	11.8667
		12.4	11.8667
		12.4167	11.8667
		12.4333	11.8667
		12.45	11.8667
		12.4667	11.8667
		12.4833	11.8667
		12.5	11.8667
		12.5167	11.8667
		12.5333	11.8667
		12.55	12.1667
		12.5667	12.1667
		12.5833	12.1667
		12.6	12.1667
		12.6167	12.1667
		12.6333	12.1667
		12.65	12.1667
		12.6667	12.1667
		12.6833	12.1667
		12.7	12.1667
		12.7167	12.1667
		12.7333	12.1667
		12.75	12.1667
		12.7667	12.1667
		12.7833	12.1667
		12.8	12.1667
		12.8167	12.1667
		12.8333	12.1667
		12.85	12.1667
		12.8667	12.1667
		12.8833	12.1667
		12.9	12.1667
		12.9167	12.1667
		12.9333	12.1667
		12.95	12.1667
		12.9667	12.1667
		12.9833	12.1667
		13	12.1667
		13.0167	12.1667
		13.0333	12.1667
		13.05	12.1667
		13.0667	12.5333
		13.0833	12.5333
		13.1	12.5333
		13.1167	12.5333
		13.1333	12.5333
		13.15	12.5333
		13.1667	12.5333
		13.1833	12.5333
		13.2	12.5333
		13.2167	12.5333
		13.2333	12.5333
		13.25	12.5333
		13.2667	12.5333
		13.2833	12.5333
		13.3	12.5333
		13.3167	12.5333
		13.3333	12.5333
		13.35	12.5333
		13.3667	12.5333
		13.3833	12.5333
		13.4	12.5333
		13.4167	12.5333
		13.4333	12.5333
		13.45	12.5333
		13.4667	12.7333
		13.4833	12.7333
		13.5	12.7333
		13.5167	12.7333
		13.5333	12.7333
		13.55	12.7333
		13.5667	12.7333
		13.5833	12.7333
		13.6	12.7333
		13.6167	12.7333
		13.6333	12.7333
		13.65	12.7333
		13.6667	12.7333
		13.6833	12.7333
		13.7	12.7333
		13.7167	12.7333
		13.7333	12.7333
		13.75	12.7333
		13.7667	12.7333
		13.7833	12.7333
		13.8	12.7333
		13.8167	12.7333
		13.8333	12.7333
		13.85	12.7333
		13.8667	12.7333
		13.8833	12.7333
		13.9	12.7333
		13.9167	12.7333
		13.9333	13.1333
		13.95	13.1333
		13.9667	13.1333
		13.9833	13.1333
		14	13.1333
		14.0167	13.1333
		14.0333	13.1333
		14.05	13.1333
		14.0667	13.1333
		14.0833	13.1333
		14.1	13.1333
		14.1167	13.1333
		14.1333	13.1333
		14.15	13.1333
		14.1667	13.1333
		14.1833	13.1333
		14.2	13.1333
		14.2167	13.1333
		14.2333	13.1333
		14.25	13.1333
		14.2667	13.1333
		14.2833	13.1333
		14.3	13.1333
		14.3167	13.1333
		14.3333	13.1333
		14.35	13.1333
		14.3667	13.1333
		14.3833	13.1333
		14.4	13.1333
		14.4167	13.1333
		14.4333	13.1333
		14.45	13.55
		14.4667	13.55
		14.4833	13.55
		14.5	13.55
		14.5167	13.55
		14.5333	13.55
		14.55	13.55
		14.5667	13.55
		14.5833	13.55
		14.6	13.55
		14.6167	13.55
		14.6333	13.55
		14.65	13.55
		14.6667	13.55
		14.6833	13.55
		14.7	13.55
		14.7167	13.55
		14.7333	13.55
		14.75	13.55
		14.7667	13.55
		14.7833	13.55
		14.8	13.55
		14.8167	13.55
		14.8333	13.55
		14.85	13.55
		14.8667	13.9667
		14.8833	13.9667
		14.9	13.9667
		14.9167	13.9667
		14.9333	13.9667
		14.95	13.9667
		14.9667	13.9667
		14.9833	13.9667
		15	13.9667
		15.0167	13.9667
		15.0333	13.9667
		15.05	13.9667
		15.0667	13.9667
		15.0833	13.9667
		15.1	13.9667
		15.1167	13.9667
		15.1333	13.9667
		15.15	13.9667
		15.1667	13.9667
		15.1833	13.9667
		15.2	13.9667
		15.2167	13.9667
		15.2333	13.9667
		15.25	13.9667
		15.2667	13.9667
		15.2833	13.9667
		15.3	13.9667
		15.3167	13.9667
		15.3333	13.9667
		15.35	13.9667
		15.3667	13.9667
		15.3833	13.9667
		15.4	13.9667
		15.4167	13.9667
		15.4333	13.9667
		15.45	13.9667
		15.4667	13.9667
		15.4833	13.9667
		15.5	14.5167
		15.5167	14.5167
		15.5333	14.5167
		15.55	14.5167
		15.5667	14.5167
		15.5833	14.5167
		15.6	14.5167
		15.6167	14.5167
		15.6333	14.5167
		15.65	14.5167
		15.6667	14.5167
		15.6833	14.5167
		15.7	14.5167
		15.7167	14.5167
		15.7333	14.5167
		15.75	14.5167
		15.7667	14.5167
		15.7833	14.5167
		15.8	14.5167
		15.8167	14.5167
		15.8333	14.5167
		15.85	14.5167
		15.8667	14.5167
		15.8833	14.5167
		15.9	14.7667
		15.9167	14.7667
		15.9333	14.7667
		15.95	14.7667
		15.9667	14.7667
		15.9833	14.7667
		16	14.7667
		16.0167	14.7667
		16.0333	14.7667
		16.05	14.7667
		16.0667	14.7667
		16.0833	14.7667
		16.1	14.7667
		16.1167	14.7667
		16.1333	14.7667
		16.15	14.7667
		16.1667	14.7667
		16.1833	14.7667
		16.2	14.7667
		16.2167	14.7667
		16.2333	14.7667
		16.25	14.7667
		16.2667	14.7667
		16.2833	14.7667
		16.3	14.7667
		16.3167	14.7667
		16.3333	14.7667
		16.35	14.7667
		16.3667	14.7667
		16.3833	14.7667
		16.4	14.7667
		16.4167	14.7667
		16.4333	14.7667
		16.45	14.7667
		16.4667	14.7667
		16.4833	14.7667
		16.5	14.7667
		16.5167	14.7667
		16.5333	14.7667
		16.55	14.7667
		16.5667	15.4667
		16.5833	15.4667
		16.6	15.4667
		16.6167	15.4667
		16.6333	15.4667
		16.65	15.4667
		16.6667	15.4667
		16.6833	15.4667
		16.7	15.4667
		16.7167	15.4667
		16.7333	15.4667
		16.75	15.4667
		16.7667	15.4667
		16.7833	15.4667
		16.8	15.4667
		16.8167	15.4667
		16.8333	15.4667
		16.85	15.4667
		16.8667	15.4667
		16.8833	15.4667
		16.9	15.4667
		16.9167	15.4667
		16.9333	15.4667
		16.95	15.4667
		16.9667	15.4667
		16.9833	15.4667
		17	15.4667
		17.0167	15.4667
		17.0333	15.4667
		17.05	15.4667
		17.0667	15.75
		17.0833	15.75
		17.1	15.75
		17.1167	15.75
		17.1333	15.75
		17.15	15.75
		17.1667	15.75
		17.1833	15.75
		17.2	15.75
		17.2167	15.75
		17.2333	15.75
		17.25	15.75
		17.2667	15.75
		17.2833	15.75
		17.3	15.75
		17.3167	15.75
		17.3333	15.75
		17.35	15.75
		17.3667	15.75
		17.3833	15.75
		17.4	15.75
		17.4167	15.75
		17.4333	15.75
		17.45	15.75
		17.4667	15.75
		17.4833	15.75
		17.5	15.75
		17.5167	15.75
		17.5333	15.75
		17.55	15.75
		17.5667	15.75
		17.5833	15.75
		17.6	15.75
		17.6167	16.4167
		17.6333	16.4167
		17.65	16.4167
		17.6667	16.4167
		17.6833	16.4167
		17.7	16.4167
		17.7167	16.4167
		17.7333	16.4167
		17.75	16.4167
		17.7667	16.4167
		17.7833	16.4167
		17.8	16.4167
		17.8167	16.4167
		17.8333	16.4167
		17.85	16.4167
		17.8667	16.4167
		17.8833	16.4167
		17.9	16.4167
		17.9167	16.4167
		17.9333	16.4167
		17.95	16.4167
		17.9667	16.4167
		17.9833	16.4167
		18	16.4167
		18.0167	16.4167
		18.0333	16.4167
		18.05	16.4167
		18.0667	16.4167
		18.0833	16.4167
		18.1	16.4167
		18.1167	16.4167
		18.1333	16.4167
		18.15	16.4167
		18.1667	16.4167
		18.1833	16.4167
		18.2	16.4167
		18.2167	16.4167
		18.2333	16.4167
		18.25	16.4167
		18.2667	16.4167
		18.2833	16.4167
		18.3	16.4167
		18.3167	16.4167
		18.3333	16.4167
		18.35	16.4167
		18.3667	16.4167
		18.3833	16.4167
		18.4	16.4167
		18.4167	16.7833
		18.4333	16.4167
		18.45	16.7833
		18.4667	16.7833
		18.4833	16.7833
		18.5	16.7833
		18.5167	16.7833
		18.5333	16.7833
		18.55	16.7833
		18.5667	16.7833
		18.5833	16.7833
		18.6	16.7833
		18.6167	16.7833
		18.6333	16.7833
		18.65	16.7833
		18.6667	16.7833
		18.6833	16.7833
		18.7	16.7833
		18.7167	16.7833
		18.7333	16.7833
		18.75	17.5333
		18.7667	16.7833
		18.7833	17.5333
		18.8	17.5333
		18.8167	17.5333
		18.8333	17.5333
		18.85	17.5333
		18.8667	17.5333
		18.8833	17.5333
		18.9	17.5333
		18.9167	17.5333
		18.9333	17.5333
		18.95	17.5333
		18.9667	17.5333
		18.9833	17.5333
		19	17.5333
		19.0167	17.5333
		19.0333	17.5333
		19.05	17.5333
		19.0667	17.5333
		19.0833	17.5333
		19.1	17.5333
		19.1167	17.5333
		19.1333	17.5333
		19.15	17.5333
		19.1667	17.5333
		19.1833	17.5333
		19.2	17.5333
		19.2167	17.5333
		19.2333	17.5333
		19.25	17.5333
		19.2667	17.5333
		19.2833	17.5333
		19.3	17.5333
		19.3167	17.5333
		19.3333	17.5333
		19.35	17.5333
		19.3667	17.5333
		19.3833	17.5333
		19.4	17.5333
		19.4167	17.5333
		19.4333	17.5333
		19.45	17.5333
		19.4667	17.5333
		19.4833	17.5333
		19.5	17.5333
		19.5167	17.5333
		19.5333	17.5333
		19.55	17.5333
		19.5667	17.5333
		19.5833	17.5333
		19.6	17.5333
		19.6167	17.5333
		19.6333	17.5333
		19.65	17.5333
		19.6667	17.5333
		19.6833	17.5333
		19.7	17.5333
		19.7167	17.5333
		19.7333	17.5333
		19.75	17.5333
		19.7667	17.5333
		19.7833	17.5333
		19.8	17.5333
		19.8167	17.5333
		19.8333	17.5333
		19.85	17.5333
		19.8667	17.5333
		19.8833	17.5333
		19.9	17.5333
		19.9167	17.5333
		19.9333	17.5333
		19.95	17.5333
		19.9667	17.5333
		19.9833	17.5333
		20	17.5333
		20.0167	17.5333
		20.0333	17.5333
		20.05	17.5333
		20.0667	17.5333
		20.0833	17.5333
		20.1	17.5333
		20.1167	17.5333
		20.1333	17.5333
		20.15	17.5333
		20.1667	17.5333
		20.1833	17.5333
		20.2	17.5333
		20.2167	17.9
		20.2333	17.9
		20.25	17.9
		20.2667	17.9
		20.2833	17.9
		20.3	17.9
		20.3167	17.9
		20.3333	17.9
		20.35	17.9
		20.3667	17.9
		20.3833	17.9
		20.4	17.9
		20.4167	17.9
		20.4333	17.9
		20.45	17.9
		20.4667	18.6833
		20.4833	18.6833
		20.5	18.6833
		20.5167	18.6833
		20.5333	18.6833
		20.55	18.6833
		20.5667	18.6833
		20.5833	18.6833
		20.6	18.6833
		20.6167	18.6833
		20.6333	18.6833
		20.65	18.6833
		20.6667	18.6833
		20.6833	18.6833
		20.7	18.6833
		20.7167	18.6833
		20.7333	18.6833
		20.75	18.6833
		20.7667	18.6833
		20.7833	18.6833
		20.8	18.6833
		20.8167	18.6833
		20.8333	18.6833
		20.85	18.6833
		20.8667	18.6833
		20.8833	18.6833
		20.9	18.6833
		20.9167	18.6833
		20.9333	18.6833
		20.95	18.6833
		20.9667	18.6833
		20.9833	18.6833
		21	18.6833
		21.0167	18.6833
		21.0333	18.6833
		21.05	18.6833
		21.0667	18.6833
		21.0833	18.6833
		21.1	18.6833
		21.1167	18.6833
		21.1333	18.6833
		21.15	18.6833
		21.1667	18.6833
		21.1833	18.6833
		21.2	18.6833
		21.2167	18.6833
		21.2333	18.6833
		21.25	18.6833
		21.2667	18.6833
		21.2833	18.6833
		21.3	18.6833
		21.3167	18.6833
		21.3333	18.6833
		21.35	18.6833
		21.3667	19.3667
		21.3833	19.3667
		21.4	19.3667
		21.4167	19.3667
		21.4333	19.3667
		21.45	19.3667
		21.4667	19.3667
		21.4833	19.3667
		21.5	19.3667
		21.5167	19.3667
		21.5333	19.3667
		21.55	19.3667
		21.5667	19.3667
		21.5833	19.3667
		21.6	19.3667
		21.6167	19.3667
		21.6333	19.3667
		21.65	19.3667
		21.6667	19.3667
		21.6833	19.3667
		21.7	19.3667
		21.7167	19.3667
		21.7333	19.3667
		21.75	19.3667
		21.7667	19.3667
		21.7833	19.3667
		21.8	19.3667
		21.8167	19.3667
		21.8333	19.3667
		21.85	19.3667
		21.8667	20.4167
		21.8833	20.4167
		21.9	19.3667
		21.9167	20.4167
		21.9333	20.4167
		21.95	20.4167
		21.9667	20.4167
		21.9833	20.4167
		22	20.4167
		22.0167	19.3667
		22.0333	19.3667
		22.05	19.3667
		22.0667	20.4167
		22.0833	20.4167
		22.1	20.4167
		22.1167	20.4167
		22.1333	20.4167
		22.15	20.4167
		22.1667	20.4167
		22.1833	20.4167
		22.2	20.4167
		22.2167	20.4167
		22.2333	20.4167
		22.25	20.4167
		22.2667	20.4167
		22.2833	20.4167
		22.3	20.4167
		22.3167	20.4167
		22.3333	20.4167
		22.35	20.4167
		22.3667	20.4167
		22.3833	20.4167
		22.4	20.4167
		22.4167	20.4167
		22.4333	20.4167
		22.45	20.4167
		22.4667	20.4167
		22.4833	20.4167
		22.5	20.4167
		22.5167	20.4167
		22.5333	20.4167
		22.55	20.4167
		22.5667	20.4167
		22.5833	20.4167
		22.6	20.4167
		22.6167	20.4167
		22.6333	20.4167
		22.65	20.4167
		22.6667	20.4167
		22.6833	20.4167
		22.7	20.4167
		22.7167	20.4167
		22.7333	20.4167
		22.75	20.4167
		22.7667	20.4167
		22.7833	20.4167
		22.8	20.4167
		22.8167	20.4167
		22.8333	20.4167
		22.85	20.4167
		22.8667	20.4167
		22.8833	20.4167
		22.9	20.4167
		22.9167	20.4167
		22.9333	20.4167
		22.95	20.4167
		22.9667	20.4167
		22.9833	20.4167
		23	20.4167
		23.0167	20.4167
		23.0333	20.8167
		23.05	20.8167
		23.0667	20.8167
		23.0833	20.8167
		23.1	20.8167
		23.1167	20.8167
		23.1333	20.8167
		23.15	20.8167
		23.1667	20.8167
		23.1833	20.8167
		23.2	20.8167
		23.2167	20.8167
		23.2333	20.8167
		23.25	20.8167
		23.2667	20.8167
		23.2833	20.8167
		23.3	20.8167
		23.3167	20.8167
		23.3333	20.8167
		23.35	20.8167
		23.3667	20.8167
		23.3833	20.8167
		23.4	20.8167
		23.4167	20.8167
		23.4333	20.8167
		23.45	20.8167
		23.4667	20.8167
		23.4833	20.8167
		23.5	20.8167
		23.5167	20.8167
		23.5333	20.8167
		23.55	20.8167
		23.5667	20.8167
		23.5833	20.8167
		23.6	20.8167
		23.6167	20.8167
		23.6333	20.8167
		23.65	20.8167
		23.6667	20.8167
		23.6833	20.8167
		23.7	20.8167
		23.7167	20.8167
		23.7333	20.8167
		23.75	20.8167
		23.7667	20.8167
		23.7833	20.8167
		23.8	20.8167
		23.8167	20.8167
		23.8333	20.8167
		23.85	20.8167
		23.8667	20.8167
		23.8833	20.8167
		23.9	20.8167
		23.9167	20.8167
		23.9333	20.8167
		23.95	20.8167
		23.9667	20.8167
		23.9833	20.8167
		24	20.8167
		24.0167	20.8167
		24.0333	20.8167
		24.05	20.8167
		24.0667	21.6667
		24.0833	21.6667
		24.1	21.6667
		24.1167	21.6667
		24.1333	21.6667
		24.15	21.6667
		24.1667	21.6667
		24.1833	21.6667
		24.2	21.6667
		24.2167	21.6667
		24.2333	21.6667
		24.25	21.6667
		24.2667	21.6667
		24.2833	21.6667
		24.3	21.6667
		24.3167	21.6667
		24.3333	21.6667
		24.35	21.6667
		24.3667	21.6667
		24.3833	21.6667
		24.4	21.6667
		24.4167	21.6667
		24.4333	21.6667
		24.45	21.6667
		24.4667	21.6667
		24.4833	21.6667
		24.5	21.6667
		24.5167	21.6667
		24.5333	21.6667
		24.55	21.6667
		24.5667	21.6667
		24.5833	21.6667
		24.6	21.6667
		24.6167	21.6667
		24.6333	21.6667
		24.65	21.6667
		24.6667	21.6667
		24.6833	21.6667
		24.7	21.6667
		24.7167	21.6667
		24.7333	21.6667
		24.75	21.6667
		24.7667	21.6667
		24.7833	21.6667
		24.8	21.6667
		24.8167	21.6667
		24.8333	21.6667
		24.85	21.6667
		24.8667	21.6667
		24.8833	21.6667
		24.9	21.6667
		24.9167	21.6667
		24.9333	21.6667
		24.95	21.6667
		24.9667	21.6667
		24.9833	21.6667
		25	21.6667
		25.0167	21.6667
		25.0333	21.6667
		25.05	21.6667
		25.0667	21.6667
		25.0833	21.6667
		25.1	21.6667
		25.1167	21.6667
		25.1333	21.6667
		25.15	22.5167
		25.1667	22.5167
		25.1833	22.5167
		25.2	22.5167
		25.2167	22.5167
		25.2333	22.5167
		25.25	22.5167
		25.2667	22.5167
		25.2833	22.5167
		25.3	22.5167
		25.3167	22.5167
		25.3333	22.5167
		25.35	22.5167
		25.3667	22.5167
		25.3833	22.5167
		25.4	22.5167
		25.4167	22.5167
		25.4333	22.5167
		25.45	22.5167
		25.4667	22.5167
		25.4833	22.5167
		25.5	22.5167
		25.5167	22.5167
		25.5333	22.5167
		25.55	22.5167
		25.5667	22.5167
		25.5833	22.5167
		25.6	22.5167
		25.6167	22.5167
		25.6333	22.5167
		25.65	22.5167
		25.6667	22.5167
		25.6833	22.5167
		25.7	22.5167
		25.7167	22.5167
		25.7333	22.5167
		25.75	22.5167
		25.7667	22.5167
		25.7833	22.5167
		25.8	22.5167
		25.8167	22.5167
		25.8333	22.5167
		25.85	22.5167
		25.8667	22.5167
		25.8833	22.5167
		25.9	22.5167
		25.9167	22.5167
		25.9333	22.5167
		25.95	22.5167
		25.9667	22.5167
		25.9833	22.5167
		26	22.5167
		26.0167	22.5167
		26.0333	22.5167
		26.05	22.5167
		26.0667	22.5167
		26.0833	22.5167
		26.1	22.5167
		26.1167	22.5167
		26.1333	22.5167
		26.15	22.5167
		26.1667	22.5167
		26.1833	22.5167
		26.2	22.5167
		26.2167	22.5167
		26.2333	22.5167
		26.25	22.5167
		26.2667	22.5167
		26.2833	22.5167
		26.3	22.5167
		26.3167	22.5167
		26.3333	22.5167
		26.35	22.5167
		26.3667	22.5167
		26.3833	22.5167
		26.4	22.5167
		26.4167	22.5167
		26.4333	22.5167
		26.45	22.5167
		26.4667	22.5167
		26.4833	22.5167
		26.5	22.5167
		26.5167	22.5167
		26.5333	22.5167
		26.55	22.5167
		26.5667	22.5167
		26.5833	22.5167
		26.6	22.5167
		26.6167	22.5167
		26.6333	22.5167
		26.65	22.5167
		26.6667	22.5167
		26.6833	22.5167
		26.7	22.5167
		26.7167	22.5167
		26.7333	22.5167
		26.75	22.5167
		26.7667	22.5167
		26.7833	22.5167
		26.8	22.5167
		26.8167	22.5167
		26.8333	22.5167
		26.85	22.5167
		26.8667	22.5167
		26.8833	22.5167
		26.9	22.5167
		26.9167	24.1833
		26.9333	24.1833
		26.95	24.1833
		26.9667	24.1833
		26.9833	24.1833
		27	24.1833
		27.0167	24.1833
		27.0333	24.1833
		27.05	24.1833
		27.0667	24.1833
		27.0833	24.1833
		27.1	24.1833
		27.1167	24.1833
		27.1333	24.1833
		27.15	24.1833
		27.1667	24.1833
		27.1833	24.1833
		27.2	24.1833
		27.2167	24.1833
		2.26667	3
		2.28333	3
		2.3	3
		2.31667	3.01667
		2.33333	3.01667
		2.35	3.01667
		2.36667	3.01667
		2.38333	3.01667
		2.4	3.01667
		2.41667	3.01667
		2.43333	3.01667
		2.45	3.01667
		2.46667	3.03333
		2.48333	3.03333
		2.5	3.03333
		2.51667	3.03333
		2.53333	3.03333
		2.55	3.03333
		2.56667	3.03333
		2.58333	3.03333
		2.6	3.03333
		2.61667	3.03333
		2.63333	3.03333
		2.65	3.03333
		2.66667	3.03333
		2.68333	3.03333
		2.7	3.03333
		2.71667	3.05
		2.73333	3.05
		2.75	3.05
		2.76667	3.05
		2.78333	3.05
		2.8	3.05
		2.81667	3.05
		2.83333	3.05
		2.85	3.05
		2.86667	3.05
		2.88333	3.05
		2.9	3.05
		2.91667	3.08333
		2.93333	3.1
		2.95	3.13333
		2.96667	3.15
		2.98333	3.18333
		3	3.2
		3.01667	3.23333
		3.03333	3.25
		3.05	3.26667
		3.06667	3.28333
		3.08333	3.3
		3.1	3.33333
		3.11667	3.33333
		3.13333	3.36667
		3.15	3.38333
		3.16667	3.38333
		3.18333	3.41667
		3.2	3.43333
		3.21667	3.43333
		3.23333	3.46667
		3.25	3.48333
		3.26667	3.5
		3.28333	3.53333
		3.3	3.55
		3.31667	3.58333
		3.33333	3.63333
		3.35	3.65
		3.36667	3.65
		3.38333	3.63333
		3.4	3.58333
		3.41667	3.55
		3.43333	3.55
		3.45	3.51667
		3.46667	3.5
		3.48333	3.48333
		3.5	3.48333
		3.51667	3.48333
		3.53333	3.46667
		3.55	3.46667
		3.56667	3.46667
		3.58333	3.46667
		3.6	3.46667
		3.61667	3.46667
		3.63333	3.46667
		3.65	3.46667
		3.66667	3.46667
		3.68333	3.46667
		3.7	3.46667
		3.71667	3.46667
		3.73333	3.46667
		3.75	3.46667
		3.76667	3.46667
		3.78333	3.46667
		3.8	3.46667
		3.81667	3.46667
		3.83333	3.5
		3.85	3.55
		3.86667	3.6
		3.88333	3.66667
		3.9	3.73333
		3.91667	3.81667
		3.93333	3.9
		3.95	3.93333
		3.96667	3.96667
		3.98333	4
		4	4.01667
		4.01667	4.05
		4.03333	4.06667
		4.05	4.08333
		4.06667	4.1
		4.08333	4.1
		4.1	4.11667
		4.11667	4.11667
		4.13333	4.13333
		4.15	4.13333
		4.16667	4.13333
		4.18333	4.13333
		4.2	4.13333
		4.21667	4.13333
		4.23333	4.15
		4.25	4.15
		4.26667	4.15
		4.28333	4.15
		4.3	4.15
		4.31667	4.15
		4.33333	4.15
		4.35	4.16667
		4.36667	4.16667
		4.38333	4.16667
		4.4	4.16667
		4.41667	4.16667
		4.43333	4.18333
		4.45	4.18333
		4.46667	4.18333
		4.48333	4.18333
		4.5	4.18333
		4.51667	4.21667
		4.53333	4.21667
		4.55	4.21667
		4.56667	4.21667
		4.58333	4.21667
		4.6	4.21667
		4.61667	4.23333
		4.63333	4.23333
		4.65	4.23333
		4.66667	4.23333
		4.68333	4.23333
		4.7	4.23333
		4.71667	4.26667
		4.73333	4.3
		4.75	4.4
		4.76667	4.45
		4.78333	4.56667
		4.8	4.63333
		4.81667	4.76667
		4.83333	4.8
		4.85	4.81667
		4.86667	4.85
		4.88333	4.86667
		4.9	4.88333
		4.91667	4.91667
		4.93333	4.93333
		4.95	4.95
		4.96667	4.96667
		4.98333	4.98333
		5	5
		5.01667	5.03333
		5.03333	5.05
		5.05	5.06667
		5.06667	5.08333
		5.08333	5.08333
		5.1	5.1
		5.11667	5.11667
		5.13333	5.13333
		5.15	5.15
		5.16667	5.16667
		5.18333	5.16667
		5.2	5.16667
		5.21667	5.15
		5.23333	5.13333
		5.25	5.11667
		5.26667	5.1
		5.28333	5.08333
		5.3	5.08333
		5.31667	5.06667
		5.33333	5.06667
		5.35	5.05
		5.36667	5.05
		5.38333	5.05
		5.4	5.05
		5.41667	5.03333
		5.43333	5.03333
		5.45	5.03333
		5.46667	5.03333
		5.48333	5.03333
		5.5	5.03333
		5.51667	5.01667
		5.53333	5.01667
		5.55	5.01667
		5.56667	5.01667
		5.58333	5.01667
		5.6	5.01667
		5.61667	5.01667
		5.63333	5.01667
		5.65	5.01667
		5.66667	5.01667
		5.68333	5.01667
		5.7	5.01667
		5.71667	5.01667
		5.73333	5.01667
		5.75	5.05
		5.76667	5.08333
		5.78333	5.1
		5.8	5.13333
		5.81667	5.16667
		5.83333	5.21667
		5.85	5.23333
		5.86667	5.26667
		5.88333	5.28333
		5.9	5.33333
		5.91667	5.4
		5.93333	5.43333
		5.95	5.48333
		5.96667	5.65
		5.98333	5.76667
		6	5.81667
		6.01667	5.85
		6.03333	5.85
		6.05	5.85
		6.06667	5.81667
		6.08333	5.76667
		6.1	5.65
		6.11667	5.56667
		6.13333	5.56667
		6.15	5.48333
		6.16667	5.48333
		6.18333	5.43333
		6.2	5.43333
		6.21667	5.43333
		6.23333	5.4
		6.25	5.4
		6.26667	5.4
		6.28333	5.4
		6.3	5.4
		6.31667	5.4
		6.33333	5.4
		6.35	5.36667
		6.36667	5.36667
		6.38333	5.36667
		6.4	5.36667
		6.41667	5.36667
		6.43333	5.36667
		6.45	5.36667
		6.46667	5.36667
		6.48333	5.36667
		6.5	5.36667
		6.51667	5.36667
		6.53333	5.36667
		6.55	5.36667
		6.56667	5.36667
		6.58333	5.36667
		6.6	5.36667
		6.61667	5.36667
		6.63333	5.4
		6.65	5.48333
		6.66667	5.65
		6.68333	5.81667
		6.7	5.86667
		6.71667	5.9
		6.73333	5.95
		6.75	5.98333
		6.76667	6
		6.78333	6.03333
		6.8	6.05
		6.81667	6.06667
		6.83333	6.1
		6.85	6.11667
		6.86667	6.15
		6.88333	6.21667
		6.9	6.25
		6.91667	6.25
		6.93333	6.25
		6.95	6.21667
		6.96667	6.16667
		6.98333	6.15
		7	6.11667
		7.01667	6.11667
		7.03333	6.1
		7.05	6.1
		7.06667	6.08333
		7.08333	6.08333
		7.1	6.08333
		7.11667	6.08333
		7.13333	6.06667
		7.15	6.06667
		7.16667	6.06667
		7.18333	6.06667
		7.2	6.06667
		7.21667	6.06667
		7.23333	6.06667
		7.25	6.06667
		7.26667	6.06667
		7.28333	6.06667
		7.3	6.06667
		7.31667	6.06667
		7.33333	6.06667
		7.35	6.06667
		7.36667	6.06667
		7.38333	6.06667
		7.4	6.06667
		7.41667	6.06667
		7.43333	6.06667
		7.45	6.06667
		7.46667	6.06667
		7.48333	6.06667
		7.5	6.06667
		7.51667	6.06667
		7.53333	6.06667
		7.55	6.06667
		7.56667	6.08333
		7.58333	6.11667
		7.6	6.16667
		7.61667	6.25
		7.63333	6.4
		7.65	6.68333
		7.66667	6.73333
		7.68333	6.78333
		7.7	6.8
		7.71667	6.83333
		7.73333	6.85
		7.75	6.88333
		7.76667	6.88333
		7.78333	6.86667
		7.8	6.85
		7.81667	6.83333
		7.83333	6.85
		7.85	6.86667
		7.86667	6.88333
		7.88333	6.91667
		7.9	6.95
		7.91667	6.96667
		7.93333	6.98333
		7.95	7.01667
		7.96667	7.03333
		7.98333	7.06667
		8	7.11667
		8.01667	7.18333
		8.03333	7.28333
		8.05	7.55
		8.06667	7.55
		8.08333	7.63333
		8.1	7.63333
		8.11667	7.55
		8.13333	7.28333
		8.15	7.18333
		8.16667	7.11667
		8.18333	7.06667
		8.2	7.06667
		8.21667	7.03333
		8.23333	7.01667
		8.25	7.01667
		8.26667	7.01667
		8.28333	6.98333
		8.3	6.98333
		8.31667	6.98333
		8.33333	6.96667
		8.35	6.96667
		8.36667	6.96667
		8.38333	6.95
		8.4	6.95
		8.41667	6.95
		8.43333	6.95
		8.45	6.95
		8.46667	6.93333
		8.48333	6.93333
		8.5	6.93333
		8.51667	6.93333
		8.53333	6.93333
		8.55	6.95
		8.56667	6.96667
		8.58333	7.01667
		8.6	7.03333
		8.61667	7.11667
		8.63333	7.18333
		8.65	7.55
		8.66667	7.63333
		8.68333	7.66667
		8.7	7.7
		8.71667	7.73333
		8.73333	7.76667
		8.75	7.78333
		8.76667	7.8
		8.78333	7.83333
		8.8	7.88333
		8.81667	7.91667
		8.83333	7.91667
		8.85	7.95
		8.86667	7.98333
		8.88333	8
		8.9	8.03333
		8.91667	8.03333
		8.93333	8.06667
		8.95	8.08333
		8.96667	8.11667
		8.98333	8.13333
		9	8.13333
		9.01667	8.13333
		9.03333	8.11667
		9.05	8.08333
		9.06667	8.06667
		9.08333	8.03333
		9.1	8.03333
		9.11667	8
		9.13333	7.98333
		9.15	7.98333
		9.16667	7.95
		9.18333	7.95
		9.2	7.95
		9.21667	7.91667
		9.23333	7.91667
		9.25	7.91667
		9.26667	7.88333
		9.28333	7.88333
		9.3	7.88333
		9.31667	7.88333
		9.33333	7.83333
		9.35	7.83333
		9.36667	7.83333
		9.38333	7.83333
		9.4	7.83333
		9.41667	7.8
		9.43333	7.8
		9.45	7.8
		9.46667	7.8
		9.48333	7.8
		9.5	7.83333
		9.51667	7.88333
		9.53333	7.91667
		9.55	7.98333
		9.56667	8
		9.58333	8.06667
		9.6	8.08333
		9.61667	8.11667
		9.63333	8.13333
		9.65	8.56667
		9.66667	8.7
		9.68333	8.73333
		9.7	8.76667
		9.71667	8.78333
		9.73333	8.78333
		9.75	8.81667
		9.76667	8.83333
		9.78333	8.86667
		9.8	8.88333
		9.81667	8.91667
		9.83333	8.93333
		9.85	8.93333
		9.86667	8.96667
		9.88333	8.98333
		9.9	8.98333
		9.91667	8.98333
		9.93333	8.98333
		9.95	8.96667
		9.96667	8.96667
		9.98333	8.96667
		10	8.93333
		10.0167	8.93333
		10.0333	8.93333
		10.05	8.91667
		10.0667	8.91667
		10.0833	8.91667
		10.1	8.88333
		10.1167	8.88333
		10.1333	8.88333
		10.15	8.86667
		10.1667	8.86667
		10.1833	8.86667
		10.2	8.86667
		10.2167	8.83333
		10.2333	8.83333
		10.25	8.83333
		10.2667	8.83333
		10.2833	8.81667
		10.3	8.81667
		10.3167	8.81667
		10.3333	8.81667
		10.35	8.81667
		10.3667	8.78333
		10.3833	8.78333
		10.4	8.78333
		10.4167	8.78333
		10.4333	8.78333
		10.45	8.76667
		10.4667	8.76667
		10.4833	8.76667
		10.5	8.76667
		10.5167	8.76667
		10.5333	8.76667
		10.55	8.76667
		10.5667	8.78333
		10.5833	8.81667
		10.6	8.86667
		10.6167	8.88333
		10.6333	8.91667
		10.65	8.93333
		10.6667	8.98333
		10.6833	9.01667
		10.7	9.03333
		10.7167	9.06667
		10.7333	9.6
		10.75	9.6
		10.7667	9.33333
		10.7833	9.66667
		10.8	9.7
		10.8167	9.73333
		10.8333	9.73333
		10.85	9.75
		10.8667	9.78333
		10.8833	9.81667
		10.9	9.81667
		10.9167	9.83333
		10.9333	10.6667
		10.95	10.45
		10.9667	10.45
		10.9833	10.3667
		11	10.7667
		11.0167	9.98333
		11.0333	9.98333
		11.05	10.0833
		11.0667	10.85
		11.0833	10.85
		11.1	10.8833
		11.1167	10.9167
		11.1333	10.9167
		11.15	10.9167
		11.1667	10.8833
		11.1833	10.8833
		11.2	10.85
		11.2167	10.0833
		11.2333	9.98333
		11.25	9.98333
		11.2667	10.7667
		11.2833	10.7667
		11.3	10.3667
		11.3167	10.3667
		11.3333	10.45
		11.35	10.45
		11.3667	10.45
		11.3833	10.45
		11.4	10.6667
		11.4167	10.6667
		11.4333	10.6667
		11.45	10.6667
		11.4667	9.83333
		11.4833	9.83333
		11.5	9.83333
		11.5167	9.83333
		11.5333	9.83333
		11.55	9.81667
		11.5667	9.81667
		11.5833	9.81667
		11.6	9.81667
		11.6167	9.81667
		11.6333	9.81667
		11.65	9.81667
		11.6667	9.78333
		11.6833	9.78333
		11.7	9.78333
		11.7167	9.81667
		11.7333	9.81667
		11.75	10.6667
		11.7667	10.45
		11.7833	10.3667
		11.8	9.98333
		11.8167	10.0833
		11.8333	10.85
		11.85	10.8833
		11.8667	10.9167
		11.8833	10.9333
		11.9	10.9667
		11.9167	10.9833
		11.9333	11.0167
		11.95	11.0167
		11.9667	11.0333
		11.9833	11.0667
		12	11.1
		12.0167	11.1167
		12.0333	11.1167
		12.05	11.15
		12.0667	11.1833
		12.0833	11.7667
		12.1	11.7667
		12.1167	11.7667
		12.1333	11.1833
		12.15	11.1833
		12.1667	11.15
		12.1833	11.1167
		12.2	11.1167
		12.2167	11.1
		12.2333	11.1
		12.25	11.0667
		12.2667	11.0667
		12.2833	11.0333
		12.3	11.0333
		12.3167	11.0333
		12.3333	11.0333
		12.35	11.0167
		12.3667	11.0167
		12.3833	11.0167
		12.4	11.0167
		12.4167	11.0167
		12.4333	10.9833
		12.45	10.9833
		12.4667	10.9833
		12.4833	10.9833
		12.5	10.9833
		12.5167	10.9833
		12.5333	10.9667
		12.55	10.9667
		12.5667	10.9667
		12.5833	10.9667
		12.6	10.9667
		12.6167	10.9667
		12.6333	10.9667
		12.65	10.9333
		12.6667	10.9333
		12.6833	10.9333
		12.7	10.9333
		12.7167	10.9333
		12.7333	10.9333
		12.75	10.9667
		12.7667	10.9833
		12.7833	11.0333
		12.8	11.0667
		12.8167	11.1
		12.8333	11.1167
		12.85	11.15
		12.8667	11.7667
		12.8833	11.7667
		12.9	11.25
		12.9167	11.4833
		12.9333	11.9167
		12.95	11.95
		12.9667	11.9833
		12.9833	12
		13	12.0333
		13.0167	12.0333
		13.0333	12.0667
		13.05	12.0833
		13.0667	12.1167
		13.0833	12.1167
		13.1	12.15
		13.1167	12.15
		13.1333	12.1167
		13.15	12.1167
		13.1667	12.0833
		13.1833	12.0667
		13.2	12.0667
		13.2167	12.0333
		13.2333	12.0333
		13.25	12
		13.2667	12
		13.2833	12
		13.3	11.9833
		13.3167	11.9833
		13.3333	11.9833
		13.35	11.9833
		13.3667	11.95
		13.3833	11.95
		13.4	11.95
		13.4167	11.95
		13.4333	11.95
		13.45	11.9167
		13.4667	11.9167
		13.4833	11.9167
		13.5	11.9167
		13.5167	11.9167
		13.5333	11.9167
		13.55	11.4833
		13.5667	11.4833
		13.5833	11.4833
		13.6	11.4833
		13.6167	11.4833
		13.6333	11.4833
		13.65	11.4833
		13.6667	11.4833
		13.6833	11.25
		13.7	11.25
		13.7167	11.25
		13.7333	11.25
		13.75	11.25
		13.7667	11.25
		13.7833	11.25
		13.8	11.4833
		13.8167	11.9167
		13.8333	11.95
		13.85	12
		13.8667	12.0333
		13.8833	12.0667
		13.9	12.0833
		13.9167	12.1167
		13.9333	12.15
		13.95	12.6833
		13.9667	12.55
		13.9833	12.9333
		14	12.9333
		14.0167	12.9667
		14.0333	13
		14.05	13.0167
		14.0667	13.05
		14.0833	13.05
		14.1	13.0833
		14.1167	13.1
		14.1333	13.1
		14.15	13.1333
		14.1667	13.1333
		14.1833	13.1
		14.2	13.1
		14.2167	13.0833
		14.2333	13.05
		14.25	13.05
		14.2667	13.0167
		14.2833	13.0167
		14.3	13.0167
		14.3167	13
		14.3333	13
		14.35	13
		14.3667	12.9667
		14.3833	12.9667
		14.4	12.9667
		14.4167	12.9667
		14.4333	12.9667
		14.45	12.9333
		14.4667	12.9333
		14.4833	12.9333
		14.5	12.9333
		14.5167	12.9333
		14.5333	12.9333
		14.55	12.55
		14.5667	12.55
		14.5833	12.55
		14.6	12.55
		14.6167	12.55
		14.6333	12.55
		14.65	12.55
		14.6667	12.6833
		14.6833	12.6833
		14.7	12.6833
		14.7167	12.6833
		14.7333	12.6833
		14.75	12.6833
		14.7667	12.6833
		14.7833	12.15
		14.8	12.15
		14.8167	12.15
		14.8333	12.15
		14.85	12.15
		14.8667	12.6833
		14.8833	12.6833
		14.9	12.55
		14.9167	12.9333
		14.9333	13
		14.95	13.0167
		14.9667	13.05
		14.9833	13.0833
		15	13.1
		15.0167	13.1333
		15.0333	13.7333
		15.05	13.7333
		15.0667	13.6167
		15.0833	13.45
		15.1	14.0167
		15.1167	14.05
		15.1333	14.05
		15.15	14.0667
		15.1667	14.1
		15.1833	14.1333
		15.2	14.1333
		15.2167	14.1667
		15.2333	14.1667
		15.25	14.1333
		15.2667	14.1333
		15.2833	14.1
		15.3	14.1
		15.3167	14.0667
		15.3333	14.0667
		15.35	14.05
		15.3667	14.05
		15.3833	14.0167
		15.4	14.0167
		15.4167	14.0167
		15.4333	14.0167
[truncated: 5,168 more rows]

## Sheet: Figure 4b
Figure 4b		True PMI (h)	Reconstructed PMI (h)
		7.1	9.66667
		7.11667	9.66667
		7.13333	9.66667
		7.15	9.66667
		7.16667	9.66667
		7.18333	9.66667
		7.2	9.66667
		7.21667	9.66667
		7.23333	9.66667
		7.25	9.66667
		7.26667	9.66667
		7.28333	9.66667
		7.3	9.66667
		7.31667	9.66667
		7.33333	9.66667
		7.35	9.66667
		7.36667	9.66667
		7.38333	9.66667
		7.4	9.66667
		7.41667	9.66667
		7.43333	9.66667
		7.45	9.66667
		7.46667	9.66667
		7.48333	9.66667
		7.5	9.66667
		7.51667	9.66667
		7.53333	10.6
		7.55	9.66667
		7.56667	10.6
		7.58333	9.66667
		7.6	10.6
		7.61667	10.6
		7.63333	10.6
		7.65	10.6
		7.66667	10.6
		7.68333	10.6
		7.7	10.6
		7.71667	10.6
		7.73333	10.6
		7.75	10.6
		7.76667	10.6
		7.78333	10.6
		7.8	10.6
		7.81667	10.6
		7.83333	10.6
		7.85	10.6
		7.86667	10.6
		7.88333	10.6
		7.9	10.6
		7.91667	10.6
		7.93333	10.6
		7.95	10.6
		7.96667	10.6
		7.98333	10.6
		8	10.6
		8.01667	10.6
		8.03333	10.6
		8.05	10.6
		8.06667	10.6
		8.08333	10.6
		8.1	10.6
		8.11667	10.6
		8.13333	10.6
		8.15	10.6
		8.16667	10.6
		8.18333	10.6
		8.2	10.6
		8.21667	10.6
		8.23333	10.6
		8.25	10.6
		8.26667	10.6
		8.28333	10.6
		8.3	10.6
		8.31667	10.6
		8.33333	10.6
		8.35	10.6
		8.36667	10.6
		8.38333	10.6
		8.4	10.6
		8.41667	10.6
		8.43333	10.6
		8.45	10.6
		8.46667	10.6
		8.48333	10.6
		8.5	10.6667
		8.51667	10.6667
		8.53333	10.6667
		8.55	10.6667
		8.56667	10.6667
		8.58333	10.6667
		8.6	10.6667
		8.61667	10.6667
		8.63333	10.6667
		8.65	10.6667
		8.66667	10.6667
		8.68333	10.6667
		8.7	10.6667
		8.71667	10.6667
		8.73333	10.6667
		8.75	10.6667
		8.76667	10.6667
		8.78333	10.6667
		8.8	10.6667
		8.81667	10.6667
		8.83333	10.6667
		8.85	10.6667
		8.86667	10.6667
		8.88333	10.6667
		8.9	10.6667
		8.91667	10.6667
		8.93333	10.6667
		8.95	10.6667
		8.96667	10.6667
		8.98333	10.6667
		9	10.6667
		9.01667	10.6667
		9.03333	10.6667
		9.05	10.6667
		9.06667	10.6667
		9.08333	10.6667
		9.1	10.6667
		9.11667	10.6667
		9.13333	10.6667
		9.15	10.6667
		9.16667	10.6667
		9.18333	10.6667
		9.2	10.6667
		9.21667	10.6667
		9.23333	10.6667
		9.25	10.6667
		9.26667	10.6667
		9.28333	10.6667
		9.3	10.6667
		9.31667	10.6667
		9.33333	10.6667
		9.35	10.6667
		9.36667	10.6667
		9.38333	10.6667
		9.4	10.7167
		9.41667	10.7167
		9.43333	10.7167
		9.45	10.7167
		9.46667	10.6667
		9.48333	10.6667
		9.5	10.6667
		9.51667	10.6667
		9.53333	10.6667
		9.55	10.6667
		9.56667	10.6
		9.58333	10.6
		9.6	10.6
		9.61667	10.6
		9.63333	10.6
		9.65	10.6
		9.66667	10.6
		9.68333	10.6
		9.7	10.6
		9.71667	10.6
		9.73333	10.6
		9.75	10.6
		9.76667	10.6
		9.78333	10.6
		9.8	10.6
		9.81667	10.6
		9.83333	10.6
		9.85	10.6
		9.86667	10.6
		9.88333	10.6
		9.9	10.6
		9.91667	10.6
		9.93333	10.6
		9.95	10.6
		9.96667	10.6
		9.98333	10.6
		10	10.6
		10.0167	10.6
		10.0333	10.6
		10.05	10.6
		10.0667	10.6
		10.0833	10.6
		10.1	10.6
		10.1167	10.6
		10.1333	10.6
		10.15	10.6
		10.1667	10.6
		10.1833	10.6
		10.2	10.6
		10.2167	10.6
		10.2333	10.6
		10.25	10.6
		10.2667	10.6
		10.2833	10.6
		10.3	10.6
		10.3167	10.6
		10.3333	10.6
		10.35	10.6
		10.3667	10.6
		10.3833	10.6
		10.4	10.6
		10.4167	10.6
		10.4333	10.6
		10.45	10.6
		10.4667	10.6
		10.4833	10.6
		10.5	10.6
		10.5167	10.6
		10.5333	10.6
		10.55	10.6
		10.5667	10.6667
		10.5833	10.6667
		10.6	10.6667
		10.6167	10.7167
		10.6333	10.7167
		10.65	10.7667
		10.6667	10.8333
		10.6833	10.8333
		10.7	10.8333
		10.7167	10.8833
		10.7333	10.8833
		10.75	10.8833
		10.7667	10.95
		10.7833	10.95
		10.8	10.95
		10.8167	10.95
		10.8333	10.95
		10.85	11.0667
		10.8667	11.0667
		10.8833	11.0667
		10.9	11.0667
		10.9167	11.0667
		10.9333	11.0667
		10.95	11.0667
		10.9667	10.95
		10.9833	10.95
		11	10.95
		11.0167	10.95
		11.0333	10.95
		11.05	10.95
		11.0667	10.95
		11.0833	10.95
		11.1	10.95
		11.1167	10.95
		11.1333	10.95
		11.15	10.95
		11.1667	10.95
		11.1833	10.95
		11.2	10.95
		11.2167	10.95
		11.2333	10.95
		11.25	10.95
		11.2667	10.95
		11.2833	10.95
		11.3	10.95
		11.3167	10.95
		11.3333	10.95
		11.35	10.95
		11.3667	10.95
		11.3833	10.95
		11.4	11.0667
		11.4167	11.0667
		11.4333	11.0667
		11.45	11.0667
		11.4667	11.0667
		11.4833	11.35
		11.5	11.35
		11.5167	11.35
		11.5333	11.35
		11.55	11.65
		11.5667	11.65
		11.5833	11.65
		11.6	11.65
		11.6167	11.65
		11.6333	11.65
		11.65	11.8
		11.6667	11.8
		11.6833	11.8
		11.7	11.8
		11.7167	11.8
		11.7333	11.8
		11.75	11.8
		11.7667	11.8
		11.7833	11.8
		11.8	11.8
		11.8167	11.65
		11.8333	11.65
		11.85	11.65
		11.8667	11.65
		11.8833	11.65
		11.9	11.65
		11.9167	11.65
		11.9333	11.65
		11.95	11.65
		11.9667	11.65
		11.9833	11.65
		12	11.65
		12.0167	11.65
		12.0333	11.65
		12.05	11.65
		12.0667	11.65
		12.0833	11.65
		12.1	11.65
		12.1167	11.65
		12.1333	11.65
		12.15	11.65
		12.1667	11.65
		12.1833	11.65
		12.2	11.65
		12.2167	11.65
		12.2333	11.65
		12.25	11.65
		12.2667	11.65
		12.2833	11.65
		12.3	11.65
		12.3167	11.65
		12.3333	11.65
		12.35	11.8
		12.3667	11.8
		12.3833	11.8
		12.4	12.5
		12.4167	12.5
		12.4333	12.5
		12.45	12.5
		12.4667	12.5
		12.4833	12.6833
		12.5	12.6833
		12.5167	12.6833
		12.5333	12.6833
		12.55	12.6833
		12.5667	12.6833
		12.5833	12.6833
		12.6	13.5
		12.6167	13.5
		12.6333	13.5
		12.65	12.6833
		12.6667	12.6833
		12.6833	12.6833
		12.7	12.6833
		12.7167	12.6833
		12.7333	12.6833
		12.75	12.6833
		12.7667	12.6833
		12.7833	12.6833
		12.8	12.6833
		12.8167	12.6833
		12.8333	12.6833
		12.85	12.6833
		12.8667	12.6833
		12.8833	12.6833
		12.9	12.6833
		12.9167	12.6833
		12.9333	12.6833
		12.95	12.6833
		12.9667	12.6833
		12.9833	12.6833
		13	12.6833
		13.0167	12.6833
		13.0333	12.6833
		13.05	12.6833
		13.0667	12.6833
		13.0833	12.6833
		13.1	12.6833
		13.1167	12.6833
		13.1333	12.6833
		13.15	12.6833
		13.1667	12.6833
		13.1833	12.6833
		13.2	12.6833
		13.2167	12.6833
		13.2333	12.6833
		13.25	12.6833
		13.2667	12.6833
		13.2833	12.6833
		13.3	12.6833
		13.3167	12.6833
		13.3333	13.5
		13.35	13.5
		13.3667	13.5
		13.3833	13.5
		13.4	13.5
		13.4167	14.3667
		13.4333	14.3667
		13.45	14.3667
		13.4667	14.3667
		13.4833	14.3667
		13.5	14.3667
		13.5167	14.5833
		13.5333	14.5833
		13.55	14.5833
		13.5667	14.5833
		13.5833	14.5833
		13.6	14.5833
		13.6167	14.3667
		13.6333	14.3667
		13.65	14.3667
		13.6667	14.3667
		13.6833	14.3667
		13.7	14.3667
		13.7167	14.3667
		13.7333	14.3667
		13.75	14.3667
		13.7667	14.3667
		13.7833	14.3667
		13.8	14.3667
		13.8167	14.3667
		13.8333	14.3667
		13.85	14.3667
		13.8667	14.3667
		13.8833	14.3667
		13.9	14.3667
		13.9167	14.3667
		13.9333	14.3667
		13.95	14.3667
		13.9667	14.3667
		13.9833	14.3667
		14	14.3667
		14.0167	14.3667
		14.0333	14.3667
		14.05	14.3667
		14.0667	14.3667
		14.0833	14.3667
		14.1	14.3667
		14.1167	14.3667
		14.1333	14.3667
		14.15	14.3667
		14.1667	14.3667
		14.1833	14.3667
		14.2	14.3667
		14.2167	14.3667
		14.2333	14.3667
		14.25	14.3667
		14.2667	14.3667
		14.2833	14.3667
		14.3	14.3667
		14.3167	14.3667
		14.3333	14.5833
		14.35	14.5833
		14.3667	14.5833
		14.3833	14.5833
		14.4	14.5833
		14.4167	15.45
		14.4333	15.45
		14.45	15.45
		14.4667	15.45
		14.4833	15.45
		14.5	15.45
		14.5167	15.45
		14.5333	15.6667
		14.55	15.6667
		14.5667	15.6667
		14.5833	15.6667
		14.6	15.6667
		14.6167	15.6667
		14.6333	15.6667
		14.65	15.45
		14.6667	15.45
		14.6833	15.45
		14.7	15.45
		14.7167	15.45
		14.7333	15.45
		14.75	15.45
		14.7667	15.45
		14.7833	15.45
		14.8	15.45
		14.8167	15.45
		14.8333	15.45
		14.85	15.45
		14.8667	15.45
		14.8833	15.45
		14.9	15.45
		14.9167	15.45
		14.9333	15.45
		14.95	15.45
		14.9667	15.45
		14.9833	15.45
		15	15.45
		15.0167	15.45
		15.0333	15.45
		15.05	15.45
		15.0667	15.45
		15.0833	15.45
		15.1	15.45
		15.1167	15.45
		15.1333	15.45
		15.15	15.45
		15.1667	15.45
		15.1833	15.45
		15.2	15.45
		15.2167	15.45
		15.2333	15.45
		15.25	15.45
		15.2667	15.45
		15.2833	15.45
		15.3	15.45
		15.3167	15.45
		15.3333	15.45
		15.35	15.45
		15.3667	15.45
		15.3833	15.45
		15.4	15.45
		15.4167	15.6667
		15.4333	15.6667
		15.45	15.6667
		15.4667	15.6667
		15.4833	15.6667
		15.5	16.5667
		15.5167	16.5667
		15.5333	16.5667
		15.55	16.5667
		15.5667	16.5667
		15.5833	16.5667
		15.6	16.5667
		15.6167	16.7667
		15.6333	16.7667
		15.65	16.7667
		15.6667	16.7667
		15.6833	16.7667
		15.7	16.5667
		15.7167	16.5667
		15.7333	16.5667
		15.75	16.5667
		15.7667	16.5667
		15.7833	16.5667
		15.8	16.5667
		15.8167	16.5667
		15.8333	16.5667
		15.85	16.5667
		15.8667	16.5667
		15.8833	16.5667
		15.9	16.5667
		15.9167	16.5667
		15.9333	16.5667
		15.95	16.5667
		15.9667	16.5667
		15.9833	16.5667
		16	16.5667
		16.0167	16.5667
		16.0333	16.5667
		16.05	16.5667
		16.0667	16.5667
		16.0833	16.5667
		16.1	16.5667
		16.1167	16.5667
		16.1333	16.5667
		16.15	16.5667
		16.1667	16.5667
		16.1833	16.5667
		16.2	16.5667
		16.2167	16.5667
		16.2333	16.5667
		16.25	16.5667
		16.2667	16.5667
		16.2833	16.5667
		16.3	16.5667
		16.3167	16.5667
		16.3333	16.5667
		16.35	16.5667
		16.3667	16.5667
		16.3833	16.5667
		16.4	16.5667
		16.4167	16.5667
		16.4333	16.5667
		16.45	16.5667
		16.4667	16.5667
		16.4833	16.7667
		16.5	16.7667
		16.5167	16.7667
		16.5333	16.7667
		16.55	16.7667
		16.5667	16.7667
		16.5833	17.65
		16.6	17.65
		16.6167	17.65
		16.6333	17.65
		16.65	17.65
		16.6667	17.65
		16.6833	17.65
		16.7	17.65
		16.7167	17.65
		16.7333	17.65
		16.75	17.65
		16.7667	17.65
		16.7833	17.65
		16.8	17.65
		16.8167	17.65
		16.8333	17.65
		16.85	17.65
		16.8667	16.7667
		16.8833	16.7667
		16.9	16.7667
		16.9167	16.7667
		16.9333	16.7667
		16.95	16.7667
		16.9667	16.7667
		16.9833	16.7667
		17	16.7667
		17.0167	16.7667
		17.0333	16.7667
		17.05	16.7667
		17.0667	16.7667
		17.0833	16.7667
		17.1	16.7667
		17.1167	16.7667
		17.1333	16.7667
		17.15	16.7667
		17.1667	16.7667
		17.1833	16.7667
		17.2	16.7667
		17.2167	16.7667
		17.2333	16.7667
		17.25	16.7667
		17.2667	16.7667
		17.2833	16.7667
		17.3	16.7667
		17.3167	16.7667
		17.3333	16.7667
		17.35	16.7667
		17.3667	16.7667
		17.3833	16.7667
		17.4	16.7667
		17.4167	16.7667
		17.4333	16.7667
		17.45	17.65
		17.4667	17.65
		17.4833	17.65
		17.5	17.65
		17.5167	18.0167
		17.5333	18.0167
		17.55	18.0167
		17.5667	18.0167
		17.5833	18.0167
		17.6	18.0167
		17.6167	18.75
		17.6333	18.75
		17.65	18.75
		17.6667	18.75
		17.6833	18.75
		17.7	18.75
		17.7167	18.75
		17.7333	18.75
		17.75	18.75
		17.7667	18.75
		17.7833	18.0167
		17.8	18.0167
		17.8167	18.0167
		17.8333	18.0167
		17.85	18.0167
		17.8667	18.0167
		17.8833	18.0167
		17.9	18.0167
		17.9167	18.0167
		17.9333	18.0167
		17.95	18.0167
		17.9667	18.0167
		17.9833	18.0167
		18	18.0167
		18.0167	18.0167
		18.0333	18.0167
		18.05	18.0167
		18.0667	18.0167
		18.0833	18.0167
		18.1	18.0167
		18.1167	18.0167
		18.1333	18.0167
		18.15	18.0167
		18.1667	18.0167
		18.1833	18.0167
		18.2	18.0167
		18.2167	18.0167
		18.2333	18.0167
		18.25	18.0167
		18.2667	18.0167
		18.2833	18.0167
		18.3	18.0167
		18.3167	18.0167
		18.3333	18.0167
		18.35	18.0167
		18.3667	18.0167
		18.3833	18.0167
		18.4	18.0167
		18.4167	18.0167
		18.4333	18.0167
		18.45	18.0167
		18.4667	18.0167
		18.4833	18.75
		18.5	18.75
		18.5167	18.75
		18.5333	18.75
		18.55	18.75
		18.5667	20.0667
		18.5833	20.0667
		18.6	20.0667
		18.6167	20.0667
		18.6333	20.0667
		18.65	20.0667
		18.6667	20.0667
		18.6833	20.0667
		18.7	20.0667
		18.7167	20.0667
		18.7333	20.0667
		18.75	20.0667
		18.7667	20.0667
		18.7833	20.0667
		18.8	20.0667
		18.8167	20.0667
		18.8333	20.0667
		18.85	20.0667
		18.8667	20.0667
		18.8833	18.75
		18.9	18.75
		18.9167	18.75
		18.9333	18.75
		18.95	18.75
		18.9667	18.75
		18.9833	18.75
		19	18.75
		19.0167	18.75
		19.0333	18.75
		19.05	18.75
		19.0667	18.75
		19.0833	18.75
		19.1	18.75
		19.1167	18.75
		19.1333	18.75
		19.15	18.75
		19.1667	18.75
		19.1833	18.75
		19.2	18.75
		19.2167	18.75
		19.2333	18.75
		19.25	18.75
		19.2667	18.75
		19.2833	18.75
		19.3	18.75
		19.3167	18.75
		19.3333	18.75
		19.35	18.75
		19.3667	18.75
		19.3833	18.75
		19.4	18.75
		19.4167	18.75
		19.4333	20.0667
		19.45	20.0667
		19.4667	20.0667
		19.4833	20.0667
		19.5	20.0667
		19.5167	20.0667
		19.5333	20.0667
		19.55	20.4667
		19.5667	20.4667
		19.5833	20.4667
		19.6	20.4667
		19.6167	20.4667
		19.6333	20.4667
		19.65	20.4667
		19.6667	20.4667
		19.6833	20.4667
		19.7	20.4667
		19.7167	20.4667
		19.7333	20.4667
		19.75	20.4667
		19.7667	20.4667
		19.7833	20.4667
		19.8	20.4667
		19.8167	20.4667
		19.8333	20.4667
		19.85	20.4667
		19.8667	20.4667
		19.8833	20.4667
		19.9	20.4667
		19.9167	20.4667
		19.9333	20.4667
		19.95	20.4667
		19.9667	20.4667
		19.9833	20.4667
		20	20.4667
		20.0167	20.4667
		20.0333	20.4667
		20.05	20.4667
		20.0667	20.4667
		20.0833	20.4667
		20.1	20.4667
		20.1167	20.4667
		20.1333	20.4667
		20.15	20.4667
		20.1667	20.4667
		20.1833	20.4667
		20.2	20.4667
		20.2167	20.7833
		20.2333	20.7833
		20.25	20.7833
		20.2667	20.7833
		20.2833	20.7833
		20.3	20.7833
		20.3167	20.7833
		20.3333	20.7833
		20.35	20.7833
		20.3667	21.6333
		20.3833	21.6333
		20.4	21.6333
		20.4167	21.6333
		20.4333	21.6333
		20.45	21.6333
		20.4667	21.6333
		20.4833	21.6333
		20.5	21.6333
		20.5167	21.6333
		20.5333	21.6333
		20.55	21.6333
		20.5667	21.6333
		20.5833	21.6333
		20.6	21.6333
		20.6167	21.6333
		20.6333	21.6333
		20.65	21.6333
		20.6667	21.6333
		20.6833	21.6333
		20.7	21.6333
		20.7167	21.6333
		20.7333	21.6333
		20.75	21.6333
		20.7667	21.6333
		20.7833	20.7833
		20.8	20.7833
		20.8167	20.7833
		20.8333	20.7833
		20.85	20.7833
		20.8667	20.7833
		20.8833	20.7833
		20.9	20.7833
		20.9167	20.7833
		20.9333	20.7833
		20.95	20.7833
		20.9667	20.7833
		20.9833	20.7833
		21	20.7833
		21.0167	20.7833
		21.0333	20.7833
		21.05	20.7833
		21.0667	20.7833
		21.0833	20.7833
		21.1	20.7833
		21.1167	20.7833
		21.1333	20.7833
		21.15	20.7833
		21.1667	20.7833
		21.1833	20.7833
		21.2	20.7833
		21.2167	20.7833
		21.2333	20.7833
		21.25	20.7833
		21.2667	20.7833
		21.2833	20.7833
		21.3	20.7833
		21.3167	21.6333
		21.3333	21.6333
		21.35	21.6333
		21.3667	21.6333
		21.3833	21.6333
		21.4	21.6333
		21.4167	23.0833
		21.4333	23.0833
		21.45	23.0833
		21.4667	23.0833
		21.4833	23.0833
		21.5	23.0833
		21.5167	23.0833
		21.5333	23.0833
		21.55	23.0833
		21.5667	23.0833
		21.5833	23.0833
		21.6	23.0833
		21.6167	23.0833
		21.6333	23.0833
		21.65	23.0833
		21.6667	23.0833
		21.6833	23.0833
		21.7	23.0833
		21.7167	23.0833
		21.7333	23.0833
		21.75	23.0833
		21.7667	23.0833
		21.7833	23.0833
		21.8	23.0833
		21.8167	23.0833
		21.8333	23.0833
		21.85	23.0833
		21.8667	23.0833
		21.8833	23.0833
		21.9	23.0833
		21.9167	23.0833
		21.9333	23.0833
		21.95	23.0833
		21.9667	23.0833
		21.9833	21.6333
		22	21.6333
		22.0167	21.6333
		22.0333	21.6333
		22.05	23.0833
		22.0667	23.0833
		22.0833	23.0833
		22.1	23.0833
		22.1167	23.0833
		22.1333	23.0833
		22.15	23.0833
		22.1667	24
		22.1833	24
		22.2	24
		22.2167	24
		22.2333	24
		22.25	24
		22.2667	24
		22.2833	24
		22.3	24
		22.3167	24
		22.3333	24
		22.35	24
		22.3667	24.3833
		22.3833	24.3833
		22.4	24.3833
		22.4167	24
		22.4333	24
		22.45	24
		22.4667	24
		22.4833	24
		22.5	24
		22.5167	24
		22.5333	24
		22.55	24
		22.5667	24
		22.5833	24
		22.6	24
		22.6167	24
		22.6333	23.0833
		22.65	23.0833
		22.6667	23.0833
		22.6833	23.0833
		22.7	23.0833
		22.7167	23.0833
		22.7333	23.0833
		22.75	23.0833
		22.7667	23.0833
		22.7833	23.0833
		22.8	23.0833
		22.8167	23.0833
		22.8333	23.0833
		22.85	23.0833
		22.8667	23.0833
		22.8833	23.0833
		22.9	23.0833
		22.9167	23.0833
		22.9333	23.0833
		22.95	23.0833
		22.9667	23.0833
		22.9833	24
		23	24
		23.0167	24
		23.0333	24
		23.05	24
		23.0667	24
		23.0833	24
		23.1	24
		23.1167	24.3833
		23.1333	24.3833
		23.15	24.3833
		23.1667	24.3833
		23.1833	24.3833
		23.2	24.3833
		23.2167	24.3833
		23.2333	24.3833
		23.25	24.3833
		23.2667	24.3833
		23.2833	24.3833
		23.3	24.3833
		23.3167	24.3833
		23.3333	26.8167
		23.35	26.8167
		23.3667	24.3833
		23.3833	24.3833
		23.4	24.3833
		23.4167	24.3833
		23.4333	24.3833
		23.45	24.3833
		23.4667	24.3833
		23.4833	24.3833
		23.5	24.3833
		23.5167	24.3833
		23.5333	24.3833
		23.55	24.3833
		23.5667	24.3833
		23.5833	24.3833
		23.6	24.3833
		23.6167	24.3833
		23.6333	24.3833
		23.65	24.3833
		23.6667	24
		23.6833	24
		23.7	24
		23.7167	24
		23.7333	24
		23.75	24
		23.7667	24
		23.7833	24
		23.8	24
		23.8167	24
		23.8333	24
		23.85	24
		23.8667	24
		23.8833	24
		23.9	24
		23.9167	24
		23.9333	24
		23.95	24
		23.9667	24
		23.9833	24
		24	24.3833
		24.0167	24.3833
		24.0333	24.3833
		24.05	24.3833
		24.0667	24.3833
		24.0833	24.3833
		24.1	24.3833
		24.1167	26.8167
		24.1333	26.8167
		24.15	26.8167
		24.1667	26.8167
		24.1833	26.8167
		24.2	26.8167
		24.2167	26.8167
		24.2333	26.8167
		24.25	26.8167
		24.2667	26.8167
		24.2833	26.8167
		24.3	26.8167
		24.3167	26.8167
		24.3333	26.8167
		24.35	26.8167
		24.3667	26.8167
		24.3833	26.8167
		24.4	26.8167
		24.4167	26.8167
		24.4333	26.8167
		24.45	26.8167
		24.4667	26.8167
		24.4833	26.8167
		24.5	26.8167
		24.5167	26.8167
		24.5333	26.8167
		24.55	26.8167
		24.5667	26.8167
		24.5833	24.3833
		24.6	24.3833
		24.6167	24.3833
		24.6333	24.3833
		24.65	24.3833
		24.6667	24.3833
		24.6833	24.3833
		24.7	24.3833
		24.7167	24.3833
		24.7333	24.3833
		24.75	24.3833
		24.7667	24.3833
		24.7833	24.3833
		24.8	24.3833
		24.8167	24.3833
		24.8333	24.3833
		24.85	24.3833
		24.8667	24.3833
		24.8833	24.3833
		24.9	24.3833
		24.9167	24.3833
		24.9333	24.3833
		24.95	24.3833
		24.9667	24.3833
		24.9833	24.3833
		25	24.3833
		25.0167	24.3833
		25.0333	24.3833
		25.05	26.8167
		25.0667	26.8167
		25.0833	26.8167
		25.1	26.8167
		25.1167	26.8167
		25.1333	26.8167
		25.15	26.8167
		25.1667	26.8167
		25.1833	27.1
		25.2	27.1
		25.2167	27.1
		25.2333	27.1
		25.25	27.1
		25.2667	27.1
		25.2833	27.1
		25.3	27.1
		25.3167	27.1
		25.3333	27.1
		25.35	27.1
		25.3667	27.1
		25.3833	27.1
		25.4	27.1
		25.4167	27.1
		25.4333	27.1
		25.45	27.1
		25.4667	27.1
		25.4833	27.1
		25.5	27.1
		25.5167	27.1
		25.5333	27.1
		25.55	27.1
		25.5667	26.8167
		25.5833	26.8167
		25.6	26.8167
		25.6167	26.8167
		25.6333	26.8167
		25.65	26.8167
		25.6667	26.8167
		25.6833	26.8167
		25.7	26.8167
		25.7167	26.8167
		25.7333	26.8167
		25.75	26.8167
		25.7667	26.8167
		25.7833	26.8167
		25.8	26.8167
		25.8167	26.8167
		25.8333	26.8167
		25.85	26.8167
		25.8667	26.8167
		25.8833	26.8167
		25.9	26.8167
		25.9167	26.8167
		25.9333	26.8167
		25.95	26.8167
		25.9667	26.8167
		25.9833	26.8167
		26	26.8167
		26.0167	26.8167
		26.0333	26.8167
		26.05	26.8167
		26.0667	26.8167
		26.0833	26.8167
		26.1	26.8167
		26.1167	26.8167
		26.1333	26.8167
		26.15	26.8167
		26.1667	26.8167
		26.1833	26.8167
		26.2	26.8167
		26.2167	26.8167
		26.2333	26.8167
		26.25	26.8167
		26.2667	26.8167
		26.2833	26.8167
		26.3	26.8167
		26.3167	26.8167
		26.3333	26.8167
		26.35	26.8167
		26.3667	26.8167
		26.3833	26.8167
		26.4	26.8167
		26.4167	26.8167
		26.4333	26.8167
		26.45	26.8167
		26.4667	26.8167
		26.4833	26.8167
		26.5	26.8167
		26.5167	26.8167
		26.5333	26.8167
		26.55	26.8167
		26.5667	26.8167
		26.5833	26.8167
		26.6	26.8167
		26.6167	26.8167
		26.6333	26.8167
		26.65	26.8167
		26.6667	26.8167
		26.6833	26.8167
		26.7	27.1
		26.7167	27.1
		26.7333	27.1
		26.75	27.1
		26.7667	27.1
		26.7833	27.1
		26.8	27.1
		26.8167	27.1
		26.8333	27.1
		26.85	27.1
		26.8667	27.1
		26.8833	27.4
		26.9	27.4
		26.9167	27.4
		26.9333	27.4
		26.95	27.4
		26.9667	27.4
		26.9833	27.4
		27	27.4
		27.0167	27.4
		27.0333	27.4
		27.05	27.4
		27.0667	27.4
		27.0833	27.4
		27.1	27.4
		27.1167	27.4
		27.1333	28.1833
		27.15	28.1833
		27.1667	28.1833
		27.1833	28.1833
		27.2	28.1833
		27.2167	28.1833
		2.26667	3.05
		2.28333	3.05
		2.3	3.05
		2.31667	3.05
		2.33333	3.05
		2.35	3.05
		2.36667	3.05
		2.38333	3.06667
		2.4	3.06667
		2.41667	3.06667
		2.43333	3.06667
		2.45	3.06667
		2.46667	3.06667
		2.48333	3.06667
		2.5	3.06667
		2.51667	3.08333
		2.53333	3.08333
		2.55	3.08333
		2.56667	3.08333
		2.58333	3.08333
		2.6	3.08333
		2.61667	3.08333
		2.63333	3.08333
		2.65	3.08333
		2.66667	3.08333
		2.68333	3.08333
		2.7	3.08333
		2.71667	3.08333
		2.73333	3.08333
		2.75	3.08333
		2.76667	3.1
		2.78333	3.1
		2.8	3.1
		2.81667	3.1
		2.83333	3.1
		2.85	3.1
		2.86667	3.1
		2.88333	3.1
		2.9	3.11667
		2.91667	3.13333
		2.93333	3.16667
		2.95	3.18333
		2.96667	3.21667
		2.98333	3.23333
		3	3.25
		3.01667	3.28333
		3.03333	3.3
		3.05	3.31667
		3.06667	3.33333
		3.08333	3.35
		3.1	3.36667
		3.11667	3.4
		3.13333	3.41667
		3.15	3.45
		3.16667	3.48333
		3.18333	3.51667
		3.2	3.53333
		3.21667	3.6
		3.23333	3.68333
		3.25	3.85
		3.26667	3.88333
		3.28333	3.93333
		3.3	3.95
		3.31667	3.96667
		3.33333	3.98333
		3.35	4.01667
		3.36667	4.03333
		3.38333	4.03333
		3.4	4.03333
		3.41667	4.03333
		3.43333	4.03333
		3.45	4.03333
		3.46667	4.03333
		3.48333	4.03333
		3.5	4.03333
		3.51667	4.03333
		3.53333	4.03333
		3.55	4.03333
		3.56667	4.03333
		3.58333	4.05
		3.6	4.05
		3.61667	4.05
		3.63333	4.05
		3.65	4.05
		3.66667	4.05
		3.68333	4.05
		3.7	4.05
		3.71667	4.06667
		3.73333	4.06667
		3.75	4.06667
		3.76667	4.08333
		3.78333	4.08333
		3.8	4.08333
		3.81667	4.1
		3.83333	4.13333
		3.85	4.2
		3.86667	4.8
		3.88333	4.85
		3.9	4.88333
		3.91667	4.91667
		3.93333	4.95
		3.95	4.98333
		3.96667	5
		3.98333	5.03333
		4	5.05
		4.01667	5.08333
		4.03333	5.1
		4.05	5.11667
		4.06667	5.13333
		4.08333	5.15
		4.1	5.15
		4.11667	5.15
		4.13333	5.16667
		4.15	5.16667
		4.16667	5.18333
		4.18333	5.18333
		4.2	5.2
		4.21667	5.2
		4.23333	5.21667
		4.25	5.21667
		4.26667	5.23333
		4.28333	5.23333
		4.3	5.23333
		4.31667	5.25
		4.33333	5.25
		4.35	5.25
		4.36667	5.28333
		4.38333	5.28333
		4.4	5.78333
		4.41667	5.78333
		4.43333	5.78333
		4.45	5.5
		4.46667	5.5
		4.48333	5.5
		4.5	5.85
		4.51667	5.85
		4.53333	5.85
		4.55	5.85
		4.56667	5.86667
		4.58333	5.86667
		4.6	5.86667
		4.61667	5.88333
		4.63333	5.88333
		4.65	5.88333
		4.66667	5.88333
		4.68333	5.91667
		4.7	5.91667
		4.71667	5.93333
		4.73333	5.95
		4.75	5.96667
		4.76667	5.98333
		4.78333	6
		4.8	6.03333
		4.81667	6.05
		4.83333	6.06667
		4.85	6.1
		4.86667	6.13333
		4.88333	6.5
		4.9	6.73333
		4.91667	6.76667
		4.93333	6.78333
		4.95	6.8
		4.96667	6.81667
		4.98333	6.83333
		5	6.85
		5.01667	6.86667
		5.03333	6.9
		5.05	6.91667
		5.06667	6.91667
		5.08333	6.93333
		5.1	6.95
		5.11667	6.96667
		5.13333	7.58333
		5.15	7.05
		5.16667	7.66667
		5.18333	7.66667
		5.2	7.68333
		5.21667	7.66667
		5.23333	7.66667
		5.25	7.05
		5.26667	7.05
		5.28333	7.05
		5.3	7.58333
		5.31667	7.58333
		5.33333	7.58333
		5.35	7.58333
		5.36667	7.58333
		5.38333	7.58333
		5.4	7.58333
		5.41667	6.96667
		5.43333	7.58333
		5.45	6.96667
		5.46667	6.96667
		5.48333	6.96667
		5.5	6.96667
		5.51667	6.96667
		5.53333	6.96667
		5.55	6.96667
		5.56667	6.96667
		5.58333	6.96667
		5.6	6.96667
		5.61667	6.96667
		5.63333	6.96667
		5.65	6.96667
		5.66667	6.96667
		5.68333	6.96667
		5.7	6.96667
		5.71667	6.96667
		5.73333	7.58333
		5.75	7.05
		5.76667	7.66667
		5.78333	7.7
		5.8	7.73333
		5.81667	7.75
		5.83333	7.78333
		5.85	7.83333
		5.86667	7.9
		5.88333	7.93333
		5.9	7.98333
		5.91667	8.01667
		5.93333	8.53333
		5.95	8.48333
		5.96667	8.7
		5.98333	8.13333
		6	8.25
		6.01667	8.78333
		6.03333	8.78333
		6.05	8.78333
		6.06667	8.78333
		6.08333	8.25
		6.1	8.25
		6.11667	8.25
		6.13333	8.13333
		6.15	8.13333
		6.16667	8.13333
		6.18333	8.13333
		6.2	8.13333
		6.21667	8.7
		6.23333	8.7
		6.25	8.7
		6.26667	8.7
		6.28333	8.7
		6.3	8.7
		6.31667	8.7
		6.33333	8.7
		6.35	8.7
		6.36667	8.7
		6.38333	8.7
		6.4	8.7
		6.41667	8.7
		6.43333	8.7
		6.45	8.48333
		6.46667	8.48333
		6.48333	8.48333
		6.5	8.48333
		6.51667	8.48333
		6.53333	8.48333
		6.55	8.48333
		6.56667	8.48333
		6.58333	8.48333
		6.6	8.48333
		6.61667	8.48333
		6.63333	8.7
		6.65	8.13333
		6.66667	8.25
		6.68333	8.8
		6.7	8.81667
		6.71667	8.85
		6.73333	8.9
		6.75	8.91667
		6.76667	8.95
		6.78333	9.5
		6.8	9.43333
		6.81667	9.66667
		6.83333	9.1
		6.85	9.1
		6.86667	9.71667
		6.88333	10.5167
		6.9	10.5167
		6.91667	10.45
		6.93333	10.45
		6.95	10.5167
		6.96667	10.5167
		6.98333	10.5833
		7	10.5833
		7.01667	10.5833
		7.03333	9.71667
		7.05	9.71667
		7.06667	9.71667
		7.08333	9.71667
		7.1	9.71667
		7.11667	9.71667
		7.13333	9.71667
		7.15	9.1
		7.16667	9.1
		7.18333	9.1
		7.2	9.1
		7.21667	9.1
		7.23333	9.1
		7.25	9.1
		7.26667	9.1
		7.28333	9.1
		7.3	9.1
		7.31667	9.1
		7.33333	9.66667
		7.35	9.1
		7.36667	9.66667
		7.38333	9.66667
		7.4	9.66667
		7.41667	9.66667
		7.43333	9.66667
		7.45	9.66667
		7.46667	9.66667
		7.48333	9.66667
		7.5	9.66667
		7.51667	9.66667
		7.53333	9.66667
		7.55	9.66667
		7.56667	9.1
		7.58333	9.71667
		7.6	10.5167
		7.61667	10.45
		7.63333	9.83333
		7.65	10.75
		7.66667	9.88333
		7.68333	10.8
		7.7	10.1167
		7.71667	10.85
		7.73333	10.8667
		7.75	10.9
		7.76667	10.9167
		7.78333	10.8667
		7.8	10.85
		7.81667	10.85
		7.83333	10.8667
		7.85	10.9
		7.86667	10.9167
		7.88333	10.95
		7.9	10.9667
		7.91667	10.9833
		7.93333	10.9833
		7.95	11.0167
		7.96667	11.0333
		7.98333	11.0667
		8	11.0833
		8.01667	11.0833
		8.03333	11.1167
		8.05	11.8
		8.06667	11.8
		8.08333	11.6
		8.1	11.8
		8.11667	11.8
		8.13333	11.8
		8.15	11.1167
		8.16667	11.1167
		8.18333	11.0833
		8.2	11.0667
		8.21667	11.0667
		8.23333	11.0667
		8.25	11.0333
		8.26667	11.0333
		8.28333	11.0333
		8.3	11.0333
		8.31667	11.0167
		8.33333	11.0167
		8.35	11.0167
		8.36667	11.0167
		8.38333	10.9833
		8.4	10.9833
		8.41667	10.9833
		8.43333	10.9833
		8.45	10.9833
		8.46667	10.9833
		8.48333	10.9667
		8.5	10.9667
		8.51667	10.9667
		8.53333	10.9667
		8.55	10.9833
		8.56667	10.9833
		8.58333	11.0333
		8.6	11.0667
		8.61667	11.0833
		8.63333	11.1167
		8.65	11.8
		8.66667	11.6
		8.68333	11.5167
		8.7	11.5167
		8.71667	11.4167
		8.73333	11.9167
		8.75	11.95
		8.76667	11.95
		8.78333	11.9667
		8.8	12
		8.81667	12.0167
		8.83333	12.0167
		8.85	12.05
		8.86667	12.0667
		8.88333	12.0667
		8.9	12.7667
		8.91667	12.1167
		8.93333	12.1167
		8.95	12.5667
		8.96667	12.4667
		8.98333	12.4667
		9	12.3
		9.01667	12.4667
		9.03333	12.4667
		9.05	12.5667
		9.06667	12.5667
		9.08333	12.1167
		9.1	12.1167
		9.11667	12.1167
		9.13333	12.7667
		9.15	12.7667
		9.16667	12.0667
		9.18333	12.0667
		9.2	12.0667
		9.21667	12.0667
		9.23333	12.05
		9.25	12.05
		9.26667	12.05
		9.28333	12.05
		9.3	12.0167
		9.31667	12.0167
		9.33333	12.0167
		9.35	12.0167
		9.36667	12.0167
		9.38333	12
		9.4	12
		9.41667	12
		9.43333	12
		9.45	12
		9.46667	11.9667
		9.48333	11.9667
		9.5	12
		9.51667	12.0167
		9.53333	12.05
		9.55	12.0667
		9.56667	12.7667
		9.58333	12.1167
		9.6	12.5667
		9.61667	12.4667
		9.63333	12.3
		9.65	12.95
		9.66667	12.9667
		9.68333	12.9667
		9.7	13
		9.71667	13.0167
		9.73333	13.05
		9.75	13.05
		9.76667	13.0667
		9.78333	13.0833
		9.8	13.0833
		9.81667	13.7333
		9.83333	13.6167
		9.85	13.5167
		9.86667	13.5167
		9.88333	13.2333
		9.9	13.2333
		9.91667	13.5167
		9.93333	13.2333
		9.95	13.5167
		9.96667	13.5167
		9.98333	13.5167
		10	13.5167
		10.0167	13.6167
		10.0333	13.6167
		10.05	13.6167
		10.0667	13.6167
		10.0833	13.6167
		10.1	13.6167
		10.1167	13.7333
		10.1333	13.7333
		10.15	13.7333
		10.1667	13.7333
		10.1833	13.0833
		10.2	13.0833
		10.2167	13.0833
		10.2333	13.0833
		10.25	13.0833
		10.2667	13.0833
		10.2833	13.0667
		10.3	13.0667
		10.3167	13.0667
		10.3333	13.0667
		10.35	13.0667
		10.3667	13.05
		10.3833	13.05
		10.4	13.05
		10.4167	13.05
		10.4333	13.05
		10.45	13.05
		10.4667	13.0167
		10.4833	13.0167
		10.5	13.0167
		10.5167	13.0167
		10.5333	13.0167
		10.55	13.0167
		10.5667	13.05
		10.5833	13.0667
		10.6	13.0833
		10.6167	13.7333
		10.6333	13.6167
		10.65	13.5167
		10.6667	13.2333
		10.6833	13.2333
		10.7	13.9833
		10.7167	14.0167
		10.7333	14.0167
		10.75	14.0333
		10.7667	14.0333
		10.7833	14.05
		10.8	14.05
		10.8167	14.0833
		10.8333	14.1
		10.85	14.1
		10.8667	14.1333
		10.8833	14.1333
		10.9	14.8167
		10.9167	14.8167
		10.9333	14.7167
		10.95	14.6
		10.9667	14.6
		10.9833	14.2667
		11	14.2667
		11.0167	15.0667
		11.0333	15.0667
		11.05	15.1
		11.0667	15.1
		11.0833	15.1167
		11.1	15.15
		11.1167	15.15
		11.1333	15.15
		11.15	15.15
		11.1667	15.15
		11.1833	15.15
		11.2	15.1167
		11.2167	15.1167
		11.2333	15.1
		11.25	15.1
		11.2667	15.1
		11.2833	15.0667
		11.3	15.0667
		11.3167	15.0667
		11.3333	14.2667
		11.35	14.2667
		11.3667	14.2667
		11.3833	14.2667
		11.4	14.6
		11.4167	14.6
		11.4333	14.6
		11.45	14.6
		11.4667	14.6
		11.4833	14.6
		11.5	14.7167
		11.5167	14.7167
		11.5333	14.7167
		11.55	14.7167
		11.5667	14.7167
		11.5833	14.8167
		11.6	14.8167
		11.6167	14.8167
		11.6333	14.8167
		11.65	14.8167
		11.6667	14.8167
		11.6833	14.1333
		11.7	14.1333
		11.7167	14.8167
		11.7333	14.8167
		11.75	14.7167
		11.7667	14.6
		11.7833	14.2667
		11.8	15.0667
		11.8167	15.1
		11.8333	15.1167
		11.85	15.15
		11.8667	15.1667
		11.8833	15.1667
		11.9	15.2
		11.9167	16.0333
		11.9333	15.8333
		11.95	15.8333
		11.9667	15.7333
		11.9833	15.6
		12	15.6
		12.0167	16.1667
		12.0333	16.2
		12.05	16.2
		12.0667	16.2167
		12.0833	16.2167
		12.1	16.25
		12.1167	16.25
		12.1333	16.25
		12.15	16.2167
		12.1667	16.2167
		12.1833	16.2
		12.2	16.2
		12.2167	16.1667
		12.2333	16.1667
		12.25	16.1667
		12.2667	16.1667
		12.2833	15.6
		12.3	15.6
		12.3167	15.6
		12.3333	15.6
		12.35	15.7333
		12.3667	15.7333
		12.3833	15.7333
		12.4	15.7333
		12.4167	15.7333
		12.4333	15.8333
		12.45	15.8333
		12.4667	15.8333
		12.4833	15.8333
		12.5	15.8333
		12.5167	15.8333
		12.5333	16.0333
		12.55	16.0333
		12.5667	16.0333
		12.5833	16.0333
		12.6	16.0333
		12.6167	16.0333
		12.6333	16.0333
		12.65	15.2
		12.6667	15.2
		12.6833	15.2
		12.7	15.2
		12.7167	15.2
		12.7333	15.2
		12.75	16.0333
		12.7667	15.8333
		12.7833	15.7333
		12.8	15.6
		12.8167	16.1667
		12.8333	16.2
		12.85	16.2
		12.8667	16.2167
		12.8833	16.25
		12.9	16.2667
		12.9167	16.2833
		12.9333	16.2833
		12.95	17.1
		12.9667	16.9833
		12.9833	16.9833
		13	16.85
		13.0167	16.7333
		13.0333	16.7333
		13.05	17.3
		13.0667	17.3167
		13.0833	17.3167
		13.1	17.35
		13.1167	17.35
		13.1333	17.35
		13.15	17.3167
		13.1667	17.3167
		13.1833	17.3
		13.2	17.3
		13.2167	17.3
		13.2333	16.7333
		13.25	16.7333
		13.2667	16.7333
		13.2833	16.7333
		13.3	16.85
		13.3167	16.85
		13.3333	16.85
		13.35	16.85
		13.3667	16.9833
		13.3833	16.9833
		13.4	16.9833
		13.4167	16.9833
		13.4333	16.9833
		13.45	16.9833
		13.4667	17.1
		13.4833	17.1
		13.5	17.1
		13.5167	17.1
		13.5333	17.1
		13.55	17.1
		13.5667	17.1
		13.5833	16.2833
		13.6	16.2833
		13.6167	16.2833
		13.6333	16.2833
		13.65	16.2833
		13.6667	16.2833
		13.6833	16.2833
		13.7	16.2667
		13.7167	16.2667
		13.7333	16.2667
		13.75	16.2667
		13.7667	16.2667
		13.7833	16.2833
		13.8	16.2833
		13.8167	17.1
		13.8333	16.9833
		13.85	16.85
		13.8667	16.7333
		13.8833	17.3
		13.9	17.3167
		13.9167	17.35
		13.9333	17.35
		13.95	17.3667
		13.9667	17.4
		13.9833	17.4
		14	17.4167
		14.0167	18.2
		14.0333	18.0667
		14.05	18.0667
		14.0667	17.95
		14.0833	17.8167
		14.1	17.8167
		14.1167	18.4833
		14.1333	18.5
		14.15	18.5
		14.1667	18.5
		14.1833	18.5
		14.2	18.4833
		14.2167	18.4833
		14.2333	17.8167
		14.25	17.8167
		14.2667	17.8167
		14.2833	17.95
		14.3	17.95
		14.3167	17.95
		14.3333	17.95
		14.35	18.0667
		14.3667	18.0667
		14.3833	18.0667
		14.4	18.0667
		14.4167	18.0667
		14.4333	18.2
		14.45	18.2
		14.4667	18.2
		14.4833	18.2
		14.5	18.2
		14.5167	17.4167
		14.5333	17.4167
		14.55	17.4167
		14.5667	17.4167
		14.5833	17.4167
		14.6	17.4167
		14.6167	17.4167
		14.6333	17.4
		14.65	17.4
		14.6667	17.4
		14.6833	17.4
		14.7	17.4
		14.7167	17.4
		14.7333	17.4
		14.75	17.3667
		14.7667	17.3667
		14.7833	17.3667
		14.8	17.3667
		14.8167	17.3667
		14.8333	17.3667
		14.85	17.3667
		14.8667	17.3667
		14.8833	17.4
		14.9	17.4167
		14.9167	18.2
		14.9333	18.0667
		14.95	17.95
		14.9667	17.95
		14.9833	17.8167
		15	18.4833
		15.0167	18.5
		15.0333	18.5333
		15.05	18.5333
		15.0667	18.55
		15.0833	18.5833
		15.1	18.5833
		15.1167	18.6
		15.1333	18.6333
		15.15	18.6333
		15.1667	18.6667
		15.1833	18.7
		15.2	18.7
		15.2167	18.7333
		15.2333	18.7
		15.25	18.7
		15.2667	18.7
		15.2833	18.6667
		15.3	18.6667
		15.3167	18.6667
		15.3333	18.6667
		15.35	18.6333
		15.3667	18.6333
		15.3833	18.6333
		15.4	18.6333
		15.4167	18.6
		15.4333	18.6
[truncated: 5,168 more rows]

## Sheet: Figure 4c
Figure 4c		True PMI (h)	Reconstructed PMI (h)
		7.1	10.4833
		7.11667	10.4833
		7.13333	10.4833
		7.15	10.4833
		7.16667	10.4833
		7.18333	10.4833
		7.2	10.4833
		7.21667	10.4833
		7.23333	10.4833
		7.25	10.4833
		7.26667	10.4833
		7.28333	10.4833
		7.3	10.4833
		7.31667	10.4833
		7.33333	10.4833
		7.35	10.4833
		7.36667	10.4833
		7.38333	10.4833
		7.4	10.4833
		7.41667	10.4833
		7.43333	10.4833
		7.45	10.4833
		7.46667	10.4833
		7.48333	10.4833
		7.5	10.4833
		7.51667	10.4833
		7.53333	10.4833
		7.55	10.4833
		7.56667	10.6833
		7.58333	10.6833
		7.6	10.6833
		7.61667	10.6833
		7.63333	10.6833
		7.65	10.6833
		7.66667	10.6833
		7.68333	10.6833
		7.7	10.6833
		7.71667	10.6833
		7.73333	10.6833
		7.75	10.6833
		7.76667	10.6833
		7.78333	10.6833
		7.8	10.6833
		7.81667	10.6833
		7.83333	10.6833
		7.85	10.6833
		7.86667	10.6833
		7.88333	10.6833
		7.9	10.6833
		7.91667	10.6833
		7.93333	10.6833
		7.95	10.6833
		7.96667	10.6833
		7.98333	10.6833
		8	10.6833
		8.01667	10.6833
		8.03333	10.6833
		8.05	10.6833
		8.06667	10.6833
		8.08333	10.6833
		8.1	10.6833
		8.11667	10.6833
		8.13333	10.6833
		8.15	10.6833
		8.16667	10.6833
		8.18333	10.6833
		8.2	10.6833
		8.21667	10.6833
		8.23333	10.6833
		8.25	10.6833
		8.26667	10.6833
		8.28333	10.6833
		8.3	10.6833
		8.31667	10.6833
		8.33333	10.6833
		8.35	10.6833
		8.36667	10.6833
		8.38333	10.6833
		8.4	10.6833
		8.41667	10.6833
		8.43333	10.75
		8.45	10.75
		8.46667	10.75
		8.48333	10.6833
		8.5	10.6833
		8.51667	10.6833
		8.53333	10.6833
		8.55	10.75
		8.56667	10.6833
		8.58333	10.75
		8.6	10.75
		8.61667	10.75
		8.63333	10.75
		8.65	10.75
		8.66667	10.75
		8.68333	10.75
		8.7	10.75
		8.71667	10.75
		8.73333	10.75
		8.75	10.75
		8.76667	10.75
		8.78333	10.75
		8.8	10.75
		8.81667	10.75
		8.83333	10.75
		8.85	10.75
		8.86667	10.75
		8.88333	10.75
		8.9	10.75
		8.91667	10.75
		8.93333	10.75
		8.95	10.75
		8.96667	10.75
		8.98333	10.75
		9	10.75
		9.01667	10.75
		9.03333	10.75
		9.05	10.75
		9.06667	10.75
		9.08333	10.75
		9.1	10.75
		9.11667	10.75
		9.13333	10.75
		9.15	10.75
		9.16667	10.75
		9.18333	10.75
		9.2	10.75
		9.21667	10.75
		9.23333	10.75
		9.25	10.75
		9.26667	10.75
		9.28333	10.75
		9.3	10.75
		9.31667	10.75
		9.33333	10.75
		9.35	10.75
		9.36667	10.75
		9.38333	10.75
		9.4	10.75
		9.41667	10.75
		9.43333	10.75
		9.45	10.75
		9.46667	10.75
		9.48333	10.75
		9.5	10.75
		9.51667	10.75
		9.53333	10.75
		9.55	10.75
		9.56667	10.75
		9.58333	10.75
		9.6	10.6833
		9.61667	10.6833
		9.63333	10.6833
		9.65	10.6833
		9.66667	10.6833
		9.68333	10.6833
		9.7	10.6833
		9.71667	10.6833
		9.73333	10.6833
		9.75	10.6833
		9.76667	10.6833
		9.78333	10.6833
		9.8	10.6833
		9.81667	10.6833
		9.83333	10.6833
		9.85	10.6833
		9.86667	10.6833
		9.88333	10.6833
		9.9	10.6833
		9.91667	10.6833
		9.93333	10.6833
		9.95	10.6833
		9.96667	10.6833
		9.98333	10.6833
		10	10.6833
		10.0167	10.6833
		10.0333	10.6833
		10.05	10.6833
		10.0667	10.6833
		10.0833	10.6833
		10.1	10.6833
		10.1167	10.6833
		10.1333	10.6833
		10.15	10.6833
		10.1667	10.6833
		10.1833	10.6833
		10.2	10.6833
		10.2167	10.6833
		10.2333	10.6833
		10.25	10.6833
		10.2667	10.6833
		10.2833	10.6833
		10.3	10.6833
		10.3167	10.6833
		10.3333	10.6833
		10.35	10.6833
		10.3667	10.6833
		10.3833	10.6833
		10.4	10.6833
		10.4167	10.6833
		10.4333	10.6833
		10.45	10.6833
		10.4667	10.6833
		10.4833	10.6833
		10.5	10.6833
		10.5167	10.6833
		10.5333	10.6833
		10.55	10.6833
		10.5667	10.75
		10.5833	10.75
		10.6	10.75
		10.6167	10.8167
		10.6333	10.8167
		10.65	10.8167
		10.6667	10.8833
		10.6833	10.8833
		10.7	10.8833
		10.7167	10.95
		10.7333	10.95
		10.75	10.95
		10.7667	10.95
		10.7833	11.05
		10.8	11.05
		10.8167	11.05
		10.8333	11.05
		10.85	11.05
		10.8667	11.25
		10.8833	11.25
		10.9	11.25
		10.9167	11.25
		10.9333	11.25
		10.95	11.25
		10.9667	11.25
		10.9833	11.25
		11	11.25
		11.0167	11.25
		11.0333	11.25
		11.05	11.25
		11.0667	11.25
		11.0833	11.25
		11.1	11.5833
		11.1167	11.5833
		11.1333	11.5833
		11.15	11.5833
		11.1667	11.5833
		11.1833	11.5833
		11.2	11.5833
		11.2167	11.5833
		11.2333	11.5833
		11.25	11.5833
		11.2667	11.5833
		11.2833	11.5833
		11.3	11.5833
		11.3167	11.5833
		11.3333	11.5833
		11.35	11.5833
		11.3667	11.5833
		11.3833	11.5833
		11.4	11.5833
		11.4167	11.5833
		11.4333	11.75
		11.45	11.75
		11.4667	11.75
		11.4833	11.75
		11.5	11.75
		11.5167	11.75
		11.5333	12.0333
		11.55	12.0333
		11.5667	12.0333
		11.5833	12.0333
		11.6	12.0333
		11.6167	12.0333
		11.6333	12.0333
		11.65	12.0333
		11.6667	12.5833
		11.6833	12.5833
		11.7	12.5833
		11.7167	12.5833
		11.7333	12.5833
		11.75	12.5833
		11.7667	12.5833
		11.7833	12.5833
		11.8	12.5833
		11.8167	12.5833
		11.8333	12.5833
		11.85	12.5833
		11.8667	12.5833
		11.8833	12.5833
		11.9	12.5833
		11.9167	12.5833
		11.9333	12.5833
		11.95	12.5833
		11.9667	12.5833
		11.9833	12.5833
		12	12.5833
		12.0167	12.5833
		12.0333	12.5833
		12.05	12.5833
		12.0667	12.5833
		12.0833	12.5833
		12.1	12.5833
		12.1167	12.5833
		12.1333	12.5833
		12.15	12.5833
		12.1667	12.5833
		12.1833	12.5833
		12.2	12.5833
		12.2167	12.5833
		12.2333	12.5833
		12.25	12.5833
		12.2667	12.5833
		12.2833	12.5833
		12.3	12.5833
		12.3167	12.5833
		12.3333	12.5833
		12.35	12.8333
		12.3667	12.8333
		12.3833	12.8333
		12.4	12.8333
		12.4167	12.8333
		12.4333	12.8333
		12.45	12.8333
		12.4667	12.8333
		12.4833	13.55
		12.5	13.55
		12.5167	13.55
		12.5333	13.55
		12.55	13.55
		12.5667	13.55
		12.5833	13.55
		12.6	13.55
		12.6167	13.55
		12.6333	13.55
		12.65	13.55
		12.6667	13.55
		12.6833	13.55
		12.7	13.55
		12.7167	13.55
		12.7333	13.55
		12.75	13.55
		12.7667	13.55
		12.7833	13.55
		12.8	13.55
		12.8167	13.55
		12.8333	13.55
		12.85	13.55
		12.8667	13.55
		12.8833	13.55
		12.9	13.55
		12.9167	13.55
		12.9333	13.55
		12.95	13.55
		12.9667	13.55
		12.9833	13.55
		13	13.55
		13.0167	13.55
		13.0333	13.55
		13.05	13.55
		13.0667	13.55
		13.0833	13.55
		13.1	13.55
		13.1167	13.55
		13.1333	13.55
		13.15	13.55
		13.1667	13.55
		13.1833	13.55
		13.2	13.55
		13.2167	13.55
		13.2333	13.55
		13.25	13.55
		13.2667	13.55
		13.2833	13.55
		13.3	13.55
		13.3167	13.55
		13.3333	14.4
		13.35	14.4
		13.3667	14.4
		13.3833	14.4
		13.4	14.4
		13.4167	14.4
		13.4333	14.4
		13.45	14.4
		13.4667	14.65
		13.4833	14.65
		13.5	14.65
		13.5167	14.65
		13.5333	14.65
		13.55	14.65
		13.5667	14.65
		13.5833	14.65
		13.6	14.65
		13.6167	14.65
		13.6333	14.65
		13.65	14.65
		13.6667	14.65
		13.6833	14.65
		13.7	14.65
		13.7167	14.65
		13.7333	14.65
		13.75	14.65
		13.7667	14.65
		13.7833	14.65
		13.8	14.65
		13.8167	14.65
		13.8333	14.65
		13.85	14.65
		13.8667	14.65
		13.8833	14.65
		13.9	14.65
		13.9167	14.65
		13.9333	14.65
		13.95	14.65
		13.9667	14.65
		13.9833	14.65
		14	14.65
		14.0167	14.65
		14.0333	14.65
		14.05	14.65
		14.0667	14.65
		14.0833	14.65
		14.1	14.65
		14.1167	14.65
		14.1333	14.65
		14.15	14.65
		14.1667	14.65
		14.1833	14.65
		14.2	14.65
		14.2167	14.65
		14.2333	14.65
		14.25	14.65
		14.2667	14.65
		14.2833	14.65
		14.3	14.65
		14.3167	14.65
		14.3333	14.65
		14.35	14.65
		14.3667	14.65
		14.3833	14.65
		14.4	15.4833
		14.4167	15.4833
		14.4333	15.4833
		14.45	15.4833
		14.4667	15.4833
		14.4833	15.4833
		14.5	15.4833
		14.5167	15.4833
		14.5333	15.4833
		14.55	15.4833
		14.5667	15.4833
		14.5833	15.7333
		14.6	15.7333
		14.6167	15.7333
		14.6333	15.7333
		14.65	15.7333
		14.6667	15.4833
		14.6833	15.7333
		14.7	15.4833
		14.7167	15.4833
		14.7333	15.4833
		14.75	15.4833
		14.7667	15.4833
		14.7833	15.4833
		14.8	15.4833
		14.8167	15.4833
		14.8333	15.4833
		14.85	15.4833
		14.8667	15.4833
		14.8833	15.4833
		14.9	15.4833
		14.9167	15.4833
		14.9333	15.4833
		14.95	15.4833
		14.9667	15.4833
		14.9833	15.4833
		15	15.4833
		15.0167	15.4833
		15.0333	15.4833
		15.05	15.4833
		15.0667	15.4833
		15.0833	15.4833
		15.1	15.4833
		15.1167	15.4833
		15.1333	15.4833
		15.15	15.4833
		15.1667	15.4833
		15.1833	15.4833
		15.2	15.4833
		15.2167	15.4833
		15.2333	15.4833
		15.25	15.4833
		15.2667	15.4833
		15.2833	15.4833
		15.3	15.4833
		15.3167	15.4833
		15.3333	15.4833
		15.35	15.4833
		15.3667	15.4833
		15.3833	15.4833
		15.4	15.7333
		15.4167	15.7333
		15.4333	15.7333
		15.45	15.7333
		15.4667	15.7333
		15.4833	15.7333
		15.5	15.7333
		15.5167	15.7333
		15.5333	15.7333
		15.55	16.6
		15.5667	16.6
		15.5833	16.6
		15.6	16.6
		15.6167	16.6
		15.6333	16.6
		15.65	16.6
		15.6667	16.6
		15.6833	16.6
		15.7	16.6
		15.7167	16.6
		15.7333	16.6
		15.75	16.6
		15.7667	16.6
		15.7833	16.6
		15.8	16.6
		15.8167	16.6
		15.8333	16.6
		15.85	16.6
		15.8667	16.6
		15.8833	16.6
		15.9	16.6
		15.9167	16.6
		15.9333	16.6
		15.95	16.6
		15.9667	16.6
		15.9833	16.6
		16	16.6
		16.0167	16.6
		16.0333	16.6
		16.05	16.6
		16.0667	16.6
		16.0833	16.6
		16.1	16.6
		16.1167	16.6
		16.1333	16.6
		16.15	16.6
		16.1667	16.6
		16.1833	16.6
		16.2	16.6
		16.2167	16.6
		16.2333	16.6
		16.25	16.6
		16.2667	16.6
		16.2833	16.6
		16.3	16.6
		16.3167	16.6
		16.3333	16.6
		16.35	16.6
		16.3667	16.6
		16.3833	16.6
		16.4	16.6
		16.4167	16.6
		16.4333	16.6
		16.45	16.6
		16.4667	16.6
		16.4833	16.6
		16.5	16.6
		16.5167	16.6
		16.5333	16.8667
		16.55	16.8667
		16.5667	16.8667
		16.5833	16.8667
		16.6	16.8667
		16.6167	16.8667
		16.6333	16.8667
		16.65	16.8667
		16.6667	16.8667
		16.6833	16.8667
		16.7	16.8667
		16.7167	16.8667
		16.7333	16.8667
		16.75	16.8667
		16.7667	16.8667
		16.7833	16.8667
		16.8	16.8667
		16.8167	16.8667
		16.8333	16.8667
		16.85	16.8667
		16.8667	16.8667
		16.8833	16.8667
		16.9	16.8667
		16.9167	16.8667
		16.9333	16.8667
		16.95	16.8667
		16.9667	16.8667
		16.9833	16.8667
		17	16.8667
		17.0167	16.8667
		17.0333	16.8667
		17.05	16.8667
		17.0667	16.8667
		17.0833	16.8667
		17.1	16.8667
		17.1167	16.8667
		17.1333	16.8667
		17.15	16.8667
		17.1667	16.8667
		17.1833	16.8667
		17.2	16.8667
		17.2167	16.8667
		17.2333	16.8667
		17.25	16.8667
		17.2667	16.8667
		17.2833	16.8667
		17.3	16.8667
		17.3167	16.8667
		17.3333	16.8667
		17.35	16.8667
		17.3667	16.8667
		17.3833	16.8667
		17.4	16.8667
		17.4167	16.8667
		17.4333	16.8667
		17.45	16.8667
		17.4667	16.8667
		17.4833	17.7
		17.5	17.7
		17.5167	17.7
		17.5333	17.7
		17.55	17.7
		17.5667	17.7
		17.5833	17.7
		17.6	17.7
		17.6167	17.7
		17.6333	17.7
		17.65	17.7
		17.6667	18.3167
		17.6833	18.3167
		17.7	18.3167
		17.7167	18.3167
		17.7333	18.3167
		17.75	18.3167
		17.7667	18.3167
		17.7833	18.3167
		17.8	18.3167
		17.8167	18.3167
		17.8333	18.3167
		17.85	18.3167
		17.8667	18.3167
		17.8833	18.3167
		17.9	18.3167
		17.9167	18.3167
		17.9333	18.3167
		17.95	18.3167
		17.9667	18.3167
		17.9833	18.3167
		18	18.3167
		18.0167	18.3167
		18.0333	18.3167
		18.05	18.3167
		18.0667	18.3167
		18.0833	18.3167
		18.1	18.3167
		18.1167	18.3167
		18.1333	17.7
		18.15	17.7
		18.1667	18.3167
		18.1833	18.3167
		18.2	18.3167
		18.2167	18.3167
		18.2333	17.7
		18.25	17.7
		18.2667	17.7
		18.2833	17.7
		18.3	17.7
		18.3167	17.7
		18.3333	17.7
		18.35	17.7
		18.3667	17.7
		18.3833	17.7
		18.4	17.7
		18.4167	17.7
		18.4333	18.3167
		18.45	18.3167
		18.4667	18.3167
		18.4833	18.3167
		18.5	18.3167
		18.5167	18.3167
		18.5333	18.3167
		18.55	18.3167
		18.5667	18.3167
		18.5833	18.3167
		18.6	18.3167
		18.6167	18.8
		18.6333	18.8
		18.65	18.8
		18.6667	18.8
		18.6833	18.8
		18.7	18.8
		18.7167	18.8
		18.7333	18.8
		18.75	18.8
		18.7667	18.8
		18.7833	18.8
		18.8	18.8
		18.8167	18.8
		18.8333	18.8
		18.85	18.8
		18.8667	18.8
		18.8833	18.8
		18.9	18.8
		18.9167	18.8
		18.9333	18.8
		18.95	18.8
		18.9667	18.8
		18.9833	18.8
		19	18.8
		19.0167	18.8
		19.0333	18.8
		19.05	18.8
		19.0667	18.8
		19.0833	18.8
		19.1	18.8
		19.1167	18.8
		19.1333	18.8
		19.15	18.8
		19.1667	18.8
		19.1833	18.8
		19.2	18.8
		19.2167	18.8
		19.2333	18.8
		19.25	18.8
		19.2667	18.8
		19.2833	18.8
		19.3	18.8
		19.3167	18.8
		19.3333	18.8
		19.35	18.8
		19.3667	18.8
		19.3833	18.8
		19.4	18.8
		19.4167	18.8
		19.4333	18.8
		19.45	18.8
		19.4667	18.8
		19.4833	18.8
		19.5	18.8
		19.5167	18.8
		19.5333	18.8
		19.55	18.8
		19.5667	18.8
		19.5833	18.8
		19.6	18.8
		19.6167	18.8
		19.6333	18.8
		19.65	18.8
		19.6667	18.8
		19.6833	18.8
		19.7	18.8
		19.7167	18.8
		19.7333	18.8
		19.75	18.8
		19.7667	18.8
		19.7833	18.8
		19.8	18.8
		19.8167	18.8
		19.8333	19.9667
		19.85	19.9667
		19.8667	19.9667
		19.8833	19.9667
		19.9	19.9667
		19.9167	19.9667
		19.9333	19.9667
		19.95	19.9667
		19.9667	19.9667
		19.9833	19.9667
		20	19.9667
		20.0167	19.9667
		20.0333	19.9667
		20.05	19.9667
		20.0667	19.9667
		20.0833	19.9667
		20.1	19.9667
		20.1167	19.9667
		20.1333	19.9667
		20.15	19.9667
		20.1667	19.9667
		20.1833	19.9667
		20.2	19.9667
		20.2167	19.9667
		20.2333	19.9667
		20.25	19.9667
		20.2667	19.9667
		20.2833	19.9667
		20.3	20.5
		20.3167	20.5
		20.3333	20.5
		20.35	20.5
		20.3667	20.5
		20.3833	20.5
		20.4	20.5
		20.4167	20.5
		20.4333	20.5
		20.45	20.5
		20.4667	20.5
		20.4833	20.5
		20.5	20.5
		20.5167	20.5
		20.5333	20.5
		20.55	20.5
		20.5667	20.5
		20.5833	20.5
		20.6	20.5
		20.6167	20.5
		20.6333	20.5
		20.65	20.5
		20.6667	20.5
		20.6833	20.5
		20.7	20.5
		20.7167	20.5
		20.7333	20.5
		20.75	20.5
		20.7667	20.5
		20.7833	20.5
		20.8	20.5
		20.8167	20.5
		20.8333	20.5
		20.85	20.5
		20.8667	20.5
		20.8833	20.5
		20.9	20.5
		20.9167	20.5
		20.9333	20.5
		20.95	20.5
		20.9667	20.5
		20.9833	20.5
		21	20.5
		21.0167	20.5
		21.0333	20.5
		21.05	20.5
		21.0667	20.5
		21.0833	20.5
		21.1	20.5
		21.1167	20.5
		21.1333	20.5
		21.15	20.5
		21.1667	20.5
		21.1833	20.5
		21.2	20.5
		21.2167	20.5
		21.2333	20.5
		21.25	20.5
		21.2667	20.5
		21.2833	20.5
		21.3	20.5
		21.3167	20.5
		21.3333	20.5
		21.35	20.5
		21.3667	20.9667
		21.3833	20.9667
		21.4	20.9667
		21.4167	20.9667
		21.4333	20.9667
		21.45	20.9667
		21.4667	20.9667
		21.4833	20.9667
		21.5	20.9667
		21.5167	20.9667
		21.5333	20.9667
		21.55	20.9667
		21.5667	20.9667
		21.5833	20.9667
		21.6	20.9667
		21.6167	20.9667
		21.6333	20.9667
		21.65	20.9667
		21.6667	20.9667
		21.6833	20.9667
		21.7	20.9667
		21.7167	20.9667
		21.7333	20.9667
		21.75	20.9667
		21.7667	20.9667
		21.7833	20.9667
		21.8	20.9667
		21.8167	20.9667
		21.8333	20.9667
		21.85	20.9667
		21.8667	20.9667
		21.8833	20.9667
		21.9	20.9667
		21.9167	20.9667
		21.9333	20.9667
		21.95	20.9667
		21.9667	20.9667
		21.9833	20.9667
		22	20.9667
		22.0167	20.9667
		22.0333	20.9667
		22.05	20.9667
		22.0667	20.9667
		22.0833	21.6833
		22.1	21.6833
		22.1167	21.6833
		22.1333	21.6833
		22.15	21.6833
		22.1667	21.6833
		22.1833	21.6833
		22.2	21.6833
		22.2167	21.6833
		22.2333	21.6833
		22.25	21.6833
		22.2667	21.6833
		22.2833	22.4667
		22.3	22.4667
		22.3167	22.4667
		22.3333	22.4667
		22.35	22.4667
		22.3667	22.4667
		22.3833	22.4667
		22.4	22.4667
		22.4167	22.4667
		22.4333	22.4667
		22.45	22.4667
		22.4667	22.4667
		22.4833	22.4667
		22.5	21.6833
		22.5167	21.6833
		22.5333	21.6833
		22.55	21.6833
		22.5667	21.6833
		22.5833	21.6833
		22.6	21.6833
		22.6167	21.6833
		22.6333	21.6833
		22.65	21.6833
		22.6667	21.6833
		22.6833	21.6833
		22.7	21.6833
		22.7167	21.6833
		22.7333	21.6833
		22.75	21.6833
		22.7667	21.6833
		22.7833	21.6833
		22.8	21.6833
		22.8167	21.6833
		22.8333	21.6833
		22.85	21.6833
		22.8667	21.6833
		22.8833	21.6833
		22.9	21.6833
		22.9167	21.6833
		22.9333	21.6833
		22.95	21.6833
		22.9667	21.6833
		22.9833	21.6833
		23	21.6833
		23.0167	21.6833
		23.0333	21.6833
		23.05	22.4667
		23.0667	22.4667
		23.0833	22.4667
		23.1	22.4667
		23.1167	22.4667
		23.1333	22.4667
		23.15	22.4667
		23.1667	22.4667
		23.1833	22.4667
		23.2	22.4667
		23.2167	22.4667
		23.2333	22.4667
		23.25	22.4667
		23.2667	22.4667
		23.2833	23.45
		23.3	23.45
		23.3167	23.45
		23.3333	23.45
		23.35	23.45
		23.3667	23.45
		23.3833	23.45
		23.4	22.4667
		23.4167	22.4667
		23.4333	22.4667
		23.45	22.4667
		23.4667	22.4667
		23.4833	22.4667
		23.5	22.4667
		23.5167	22.4667
		23.5333	22.4667
		23.55	22.4667
		23.5667	22.4667
		23.5833	22.4667
		23.6	22.4667
		23.6167	22.4667
		23.6333	22.4667
		23.65	22.4667
		23.6667	22.4667
		23.6833	22.4667
		23.7	22.4667
		23.7167	22.4667
		23.7333	22.4667
		23.75	22.4667
		23.7667	22.4667
		23.7833	22.4667
		23.8	22.4667
		23.8167	22.4667
		23.8333	22.4667
		23.85	22.4667
		23.8667	22.4667
		23.8833	22.4667
		23.9	22.4667
		23.9167	22.4667
		23.9333	22.4667
		23.95	22.4667
		23.9667	22.4667
		23.9833	22.4667
		24	22.4667
		24.0167	22.4667
		24.0333	22.4667
		24.05	22.4667
		24.0667	22.4667
		24.0833	23.45
		24.1	23.45
		24.1167	23.45
		24.1333	23.45
		24.15	23.45
		24.1667	23.45
		24.1833	23.45
		24.2	23.45
		24.2167	23.45
		24.2333	23.45
		24.25	23.45
		24.2667	23.45
		24.2833	23.45
		24.3	23.45
		24.3167	23.45
		24.3333	23.45
		24.35	23.45
		24.3667	23.45
		24.3833	23.45
		24.4	23.45
		24.4167	23.45
		24.4333	23.45
		24.45	23.45
		24.4667	23.45
		24.4833	23.45
		24.5	23.45
		24.5167	23.45
		24.5333	23.45
		24.55	23.45
		24.5667	23.45
		24.5833	23.45
		24.6	23.45
		24.6167	23.45
		24.6333	23.45
		24.65	23.45
		24.6667	23.45
		24.6833	23.45
		24.7	23.45
		24.7167	23.45
		24.7333	23.45
		24.75	23.45
		24.7667	23.45
		24.7833	23.45
		24.8	23.45
		24.8167	23.45
		24.8333	23.45
		24.85	23.45
		24.8667	23.45
		24.8833	23.45
		24.9	23.45
		24.9167	23.45
		24.9333	23.45
		24.95	23.45
		24.9667	23.45
		24.9833	23.45
		25	23.45
		25.0167	23.45
		25.0333	23.45
		25.05	23.45
		25.0667	23.45
		25.0833	23.45
		25.1	23.45
		25.1167	23.45
		25.1333	23.45
		25.15	23.45
		25.1667	23.45
		25.1833	24.4
		25.2	24.4
		25.2167	24.4
		25.2333	24.4
		25.25	24.4
		25.2667	24.4
		25.2833	24.4
		25.3	24.4
		25.3167	24.4
		25.3333	24.4
		25.35	24.4
		25.3667	24.4
		25.3833	24.4
		25.4	24.4
		25.4167	24.4
		25.4333	24.4
		25.45	24.4
		25.4667	24.4
		25.4833	24.4
		25.5	24.4
		25.5167	24.4
		25.5333	24.4
		25.55	24.4
		25.5667	24.4
		25.5833	24.4
		25.6	24.4
		25.6167	24.4
		25.6333	24.4
		25.65	24.4
		25.6667	24.4
		25.6833	24.4
		25.7	24.4
		25.7167	24.4
		25.7333	24.4
		25.75	24.4
		25.7667	24.4
		25.7833	24.4
		25.8	24.4
		25.8167	24.4
		25.8333	24.4
		25.85	24.4
		25.8667	24.4
		25.8833	24.4
		25.9	24.4
		25.9167	24.4
		25.9333	24.4
		25.95	24.4
		25.9667	24.4
		25.9833	24.4
		26	24.4
		26.0167	23.45
		26.0333	23.45
		26.05	23.45
		26.0667	23.45
		26.0833	23.45
		26.1	23.45
		26.1167	24.4
		26.1333	24.4
		26.15	24.4
		26.1667	24.4
		26.1833	24.4
		26.2	24.4
		26.2167	24.4
		26.2333	24.4
		26.25	24.4
		26.2667	24.4
		26.2833	24.4
		26.3	24.4
		26.3167	24.4
		26.3333	24.4
		26.35	24.4
		26.3667	24.4
		26.3833	24.4
		26.4	24.4
		26.4167	24.4
		26.4333	24.4
		26.45	24.4
		26.4667	24.4
		26.4833	24.4
		26.5	24.4
		26.5167	24.4
		26.5333	24.4
		26.55	24.4
		26.5667	24.4
		26.5833	24.4
		26.6	24.4
		26.6167	24.4
		26.6333	24.4
		26.65	24.4
		26.6667	24.4
		26.6833	24.4
		26.7	24.4
		26.7167	24.4
		26.7333	24.4
		26.75	24.4
		26.7667	24.4
		26.7833	24.4
		26.8	24.4
		26.8167	25.4167
		26.8333	25.4167
		26.85	25.4167
		26.8667	25.4167
		26.8833	25.4167
		26.9	25.4167
		26.9167	25.4167
		26.9333	25.4167
		26.95	25.4167
		26.9667	25.4167
		26.9833	25.4167
		27	25.4167
		27.0167	25.4167
		27.0333	25.4167
		27.05	25.4167
		27.0667	25.4167
		27.0833	27.0833
		27.1	27.0833
		27.1167	27.0833
		27.1333	27.0833
		27.15	27.0833
		27.1667	27.0833
		27.1833	27.0833
		27.2	27.0833
		27.2167	27.0833
		2.26667	3.1
		2.28333	3.1
		2.3	3.1
		2.31667	3.1
		2.33333	3.1
		2.35	3.1
		2.36667	3.1
		2.38333	3.1
		2.4	3.1
		2.41667	3.1
		2.43333	3.1
		2.45	3.1
		2.46667	3.11667
		2.48333	3.11667
		2.5	3.11667
		2.51667	3.11667
		2.53333	3.11667
		2.55	3.11667
		2.56667	3.11667
		2.58333	3.11667
		2.6	3.13333
		2.61667	3.13333
		2.63333	3.13333
		2.65	3.13333
		2.66667	3.13333
		2.68333	3.13333
		2.7	3.13333
		2.71667	3.13333
		2.73333	3.13333
		2.75	3.13333
		2.76667	3.13333
		2.78333	3.13333
		2.8	3.13333
		2.81667	3.15
		2.83333	3.15
		2.85	3.15
		2.86667	3.13333
		2.88333	3.13333
		2.9	3.13333
		2.91667	3.15
		2.93333	3.15
		2.95	3.16667
		2.96667	3.18333
		2.98333	3.2
		3	3.21667
		3.01667	3.23333
		3.03333	3.25
		3.05	3.26667
		3.06667	3.28333
		3.08333	3.3
		3.1	3.31667
		3.11667	3.33333
		3.13333	3.33333
		3.15	3.36667
		3.16667	3.36667
		3.18333	3.38333
		3.2	3.4
		3.21667	3.41667
		3.23333	3.41667
		3.25	3.45
		3.26667	3.46667
		3.28333	3.48333
		3.3	3.5
		3.31667	3.51667
		3.33333	3.55
		3.35	3.56667
		3.36667	3.56667
		3.38333	3.58333
		3.4	3.58333
		3.41667	3.61667
		3.43333	3.61667
		3.45	3.63333
		3.46667	3.63333
		3.48333	3.63333
		3.5	3.66667
		3.51667	3.66667
		3.53333	3.66667
		3.55	3.7
		3.56667	3.7
		3.58333	3.7
		3.6	3.73333
		3.61667	3.73333
		3.63333	3.73333
		3.65	3.73333
		3.66667	3.76667
		3.68333	3.76667
		3.7	3.76667
		3.71667	3.76667
		3.73333	3.8
		3.75	3.8
		3.76667	3.8
		3.78333	3.8
		3.8	3.83333
		3.81667	3.83333
		3.83333	3.86667
		3.85	3.86667
		3.86667	3.9
		3.88333	3.91667
		3.9	3.93333
		3.91667	3.96667
		3.93333	3.96667
		3.95	3.98333
		3.96667	4
		3.98333	4.01667
		4	4.03333
		4.01667	4.05
		4.03333	4.05
		4.05	4.08333
		4.06667	4.1
		4.08333	4.1
		4.1	4.11667
		4.11667	4.11667
		4.13333	4.15
		4.15	4.15
		4.16667	4.15
		4.18333	4.18333
		4.2	4.18333
		4.21667	4.18333
		4.23333	4.21667
		4.25	4.21667
		4.26667	4.21667
		4.28333	4.25
		4.3	4.25
		4.31667	4.25
		4.33333	4.3
		4.35	4.3
		4.36667	4.3
		4.38333	4.3
		4.4	4.35
		4.41667	4.35
		4.43333	4.35
		4.45	4.41667
		4.46667	4.41667
		4.48333	4.41667
		4.5	4.41667
		4.51667	4.41667
		4.53333	4.46667
		4.55	4.46667
		4.56667	4.46667
		4.58333	4.46667
		4.6	4.53333
		4.61667	4.53333
		4.63333	4.53333
		4.65	4.53333
		4.66667	4.53333
		4.68333	4.61667
		4.7	4.61667
		4.71667	4.61667
		4.73333	4.7
		4.75	4.7
		4.76667	4.76667
		4.78333	4.76667
		4.8	4.8
		4.81667	4.8
		4.83333	4.83333
		4.85	4.85
		4.86667	4.85
		4.88333	4.88333
		4.9	4.9
		4.91667	4.9
		4.93333	4.93333
		4.95	4.95
		4.96667	4.95
		4.98333	4.98333
		5	4.98333
		5.01667	5
		5.03333	5.03333
		5.05	5.03333
		5.06667	5.05
		5.08333	5.06667
		5.1	5.06667
		5.11667	5.1
		5.13333	5.11667
		5.15	5.11667
		5.16667	5.15
		5.18333	5.15
		5.2	5.16667
		5.21667	5.16667
		5.23333	5.16667
		5.25	5.16667
		5.26667	5.16667
		5.28333	5.18333
		5.3	5.18333
		5.31667	5.18333
		5.33333	5.18333
		5.35	5.18333
		5.36667	5.18333
		5.38333	5.18333
		5.4	5.18333
		5.41667	5.18333
		5.43333	5.18333
		5.45	5.18333
		5.46667	5.21667
		5.48333	5.21667
		5.5	5.21667
		5.51667	5.21667
		5.53333	5.21667
		5.55	5.21667
		5.56667	5.21667
		5.58333	5.21667
		5.6	5.21667
		5.61667	5.21667
		5.63333	5.21667
		5.65	5.21667
		5.66667	5.23333
		5.68333	5.23333
		5.7	5.23333
		5.71667	5.23333
		5.73333	5.23333
		5.75	5.23333
		5.76667	5.26667
		5.78333	5.3
		5.8	5.3
		5.81667	5.35
		5.83333	5.38333
		5.85	5.38333
		5.86667	5.43333
		5.88333	5.5
		5.9	5.5
		5.91667	5.58333
		5.93333	5.66667
		5.95	5.76667
		5.96667	5.76667
		5.98333	5.81667
		6	5.85
		6.01667	5.85
		6.03333	5.88333
		6.05	5.88333
		6.06667	5.88333
		6.08333	5.88333
		6.1	5.88333
		6.11667	5.9
		6.13333	5.9
		6.15	5.9
		6.16667	5.9
		6.18333	5.9
		6.2	5.9
		6.21667	5.9
		6.23333	5.9
		6.25	5.9
		6.26667	5.93333
		6.28333	5.93333
		6.3	5.93333
		6.31667	5.93333
		6.33333	5.93333
		6.35	5.93333
		6.36667	5.93333
		6.38333	5.93333
		6.4	5.93333
		6.41667	5.93333
		6.43333	5.93333
		6.45	5.93333
		6.46667	5.93333
		6.48333	5.95
		6.5	5.95
		6.51667	5.95
		6.53333	5.95
		6.55	5.95
		6.56667	5.95
		6.58333	5.95
		6.6	5.95
		6.61667	5.95
		6.63333	5.98333
		6.65	5.98333
		6.66667	6
		6.68333	6
		6.7	6.03333
		6.71667	6.05
		6.73333	6.05
		6.75	6.08333
		6.76667	6.11667
		6.78333	6.11667
		6.8	6.15
		6.81667	6.2
		6.83333	6.26667
		6.85	6.26667
		6.86667	6.33333
		6.88333	6.41667
		6.9	6.41667
		6.91667	6.41667
		6.93333	6.53333
		6.95	6.53333
		6.96667	6.53333
		6.98333	6.53333
		7	6.53333
		7.01667	6.65
		7.03333	6.65
		7.05	6.65
		7.06667	6.65
		7.08333	6.65
		7.1	6.65
		7.11667	6.65
		7.13333	6.65
		7.15	6.65
		7.16667	6.65
		7.18333	6.71667
		7.2	6.71667
		7.21667	6.71667
		7.23333	6.71667
		7.25	6.71667
		7.26667	6.71667
		7.28333	6.71667
		7.3	6.71667
		7.31667	6.71667
		7.33333	6.71667
		7.35	6.71667
		7.36667	6.71667
		7.38333	6.71667
		7.4	6.71667
		7.41667	6.75
		7.43333	6.75
		7.45	6.75
		7.46667	6.75
		7.48333	6.75
		7.5	6.75
		7.51667	6.75
		7.53333	6.75
		7.55	6.75
		7.56667	6.78333
		7.58333	6.78333
		7.6	6.8
		7.61667	6.8
		7.63333	6.83333
		7.65	6.85
		7.66667	6.85
		7.68333	6.88333
		7.7	6.9
		7.71667	6.93333
		7.73333	6.93333
		7.75	6.96667
		7.76667	6.96667
		7.78333	6.96667
		7.8	6.96667
		7.81667	7
		7.83333	7
		7.85	7.03333
		7.86667	7.03333
		7.88333	7.08333
		7.9	7.08333
		7.91667	7.15
		7.93333	7.15
		7.95	7.21667
		7.96667	7.21667
		7.98333	7.31667
		8	7.31667
		8.01667	7.45
		8.03333	7.58333
		8.05	7.58333
		8.06667	7.63333
		8.08333	7.63333
		8.1	7.63333
		8.11667	7.63333
		8.13333	7.63333
		8.15	7.63333
		8.16667	7.63333
		8.18333	7.63333
		8.2	7.63333
		8.21667	7.63333
		8.23333	7.63333
		8.25	7.63333
		8.26667	7.58333
		8.28333	7.58333
		8.3	7.58333
		8.31667	7.58333
		8.33333	7.58333
		8.35	7.58333
		8.36667	7.58333
		8.38333	7.58333
		8.4	7.58333
		8.41667	7.58333
		8.43333	7.58333
		8.45	7.58333
		8.46667	7.58333
		8.48333	7.58333
		8.5	7.58333
		8.51667	7.45
		8.53333	7.58333
		8.55	7.58333
		8.56667	7.58333
		8.58333	7.63333
		8.6	7.63333
		8.61667	7.66667
		8.63333	7.7
		8.65	7.7
		8.66667	7.73333
		8.68333	7.73333
		8.7	7.75
		8.71667	7.78333
		8.73333	7.78333
		8.75	7.83333
		8.76667	7.83333
		8.78333	7.88333
		8.8	7.88333
		8.81667	7.93333
		8.83333	7.93333
		8.85	7.96667
		8.86667	7.96667
		8.88333	8
		8.9	8
		8.91667	8.03333
		8.93333	8.06667
		8.95	8.06667
		8.96667	8.1
		8.98333	8.1
		9	8.1
		9.01667	8.13333
		9.03333	8.13333
		9.05	8.13333
		9.06667	8.13333
		9.08333	8.13333
		9.1	8.1
		9.11667	8.1
		9.13333	8.1
		9.15	8.1
		9.16667	8.1
		9.18333	8.1
		9.2	8.1
		9.21667	8.1
		9.23333	8.1
		9.25	8.1
		9.26667	8.1
		9.28333	8.1
		9.3	8.1
		9.31667	8.1
		9.33333	8.1
		9.35	8.1
		9.36667	8.1
		9.38333	8.1
		9.4	8.1
		9.41667	8.06667
		9.43333	8.1
		9.45	8.06667
		9.46667	8.06667
		9.48333	8.06667
		9.5	8.1
		9.51667	8.1
		9.53333	8.13333
		9.55	8.13333
		9.56667	8.18333
		9.58333	8.26667
		9.6	8.26667
		9.61667	8.51667
		9.63333	8.51667
		9.65	8.63333
		9.66667	8.68333
		9.68333	8.68333
		9.7	8.71667
		9.71667	8.71667
		9.73333	8.75
		9.75	8.75
		9.76667	8.78333
		9.78333	8.78333
		9.8	8.81667
		9.81667	8.85
		9.83333	8.85
		9.85	8.88333
		9.86667	8.88333
		9.88333	8.91667
		9.9	8.91667
		9.91667	8.91667
		9.93333	8.95
		9.95	8.95
		9.96667	8.95
		9.98333	8.95
		10	8.95
		10.0167	8.95
		10.0333	8.95
		10.05	8.95
		10.0667	8.98333
		10.0833	8.98333
		10.1	8.98333
		10.1167	8.98333
		10.1333	8.98333
		10.15	8.98333
		10.1667	8.98333
		10.1833	8.98333
		10.2	8.98333
		10.2167	8.98333
		10.2333	8.98333
		10.25	8.98333
		10.2667	8.98333
		10.2833	8.98333
		10.3	8.98333
		10.3167	8.98333
		10.3333	8.98333
		10.35	8.98333
		10.3667	8.98333
		10.3833	9.01667
		10.4	8.98333
		10.4167	8.98333
		10.4333	9.01667
		10.45	9.01667
		10.4667	9.01667
		10.4833	9.01667
		10.5	9.01667
		10.5167	9.01667
		10.5333	9.01667
		10.55	9.01667
		10.5667	9.01667
		10.5833	9.06667
		10.6	9.06667
		10.6167	9.11667
		10.6333	9.11667
		10.65	9.18333
		10.6667	9.33333
		10.6833	9.33333
		10.7	9.56667
		10.7167	9.56667
		10.7333	9.56667
		10.75	9.61667
		10.7667	9.61667
		10.7833	9.66667
		10.8	9.66667
		10.8167	9.7
		10.8333	9.7
		10.85	9.73333
		10.8667	9.73333
		10.8833	9.76667
		10.9	9.76667
		10.9167	9.8
		10.9333	9.8
		10.95	9.83333
		10.9667	9.83333
		10.9833	9.86667
		11	9.86667
		11.0167	9.9
		11.0333	9.9
		11.05	9.93333
		11.0667	9.93333
		11.0833	9.98333
		11.1	9.98333
		11.1167	10.1
		11.1333	10.1
		11.15	10.1
		11.1667	10.1
		11.1833	10.1
		11.2	10.1
		11.2167	10.1
		11.2333	10.1
		11.25	10.1
		11.2667	10.1
		11.2833	10.1
		11.3	10.1
		11.3167	10.1
		11.3333	10.1
		11.35	10.1
		11.3667	10.1
		11.3833	10.1
		11.4	10.1
		11.4167	10.1
		11.4333	10.1
		11.45	10.1
		11.4667	9.98333
		11.4833	9.98333
		11.5	9.98333
		11.5167	10.1
		11.5333	9.98333
		11.55	9.98333
		11.5667	9.98333
		11.5833	9.98333
		11.6	9.98333
		11.6167	9.98333
		11.6333	9.98333
		11.65	9.98333
		11.6667	9.98333
		11.6833	9.98333
		11.7	9.98333
		11.7167	9.98333
		11.7333	10.1
		11.75	10.1
		11.7667	10.65
		11.7833	10.65
		11.8	10.6833
		11.8167	10.7333
		11.8333	10.7333
		11.85	10.7667
		11.8667	10.7667
		11.8833	10.8
		11.9	10.8
		11.9167	10.8333
		11.9333	10.8333
		11.95	10.8667
		11.9667	10.9167
		11.9833	10.9167
		12	10.95
		12.0167	10.95
		12.0333	10.9833
		12.05	10.9833
		12.0667	11.0167
		12.0833	11.0167
		12.1	11.05
		12.1167	11.05
		12.1333	11.05
		12.15	11.05
		12.1667	11.05
		12.1833	11.05
		12.2	11.05
		12.2167	11.05
		12.2333	11.05
		12.25	11.05
		12.2667	11.05
		12.2833	11.05
		12.3	11.05
		12.3167	11.05
		12.3333	11.05
		12.35	11.05
		12.3667	11.05
		12.3833	11.05
		12.4	11.05
		12.4167	11.05
		12.4333	11.05
		12.45	11.05
		12.4667	11.05
		12.4833	11.05
		12.5	11.05
		12.5167	11.05
		12.5333	11.05
		12.55	11.05
		12.5667	11.05
		12.5833	11.05
		12.6	11.05
		12.6167	11.05
		12.6333	11.05
		12.65	11.05
		12.6667	11.05
		12.6833	11.05
		12.7	11.05
		12.7167	11.05
		12.7333	11.05
		12.75	11.05
		12.7667	11.0833
		12.7833	11.0833
		12.8	11.1167
		12.8167	11.1167
		12.8333	11.15
		12.85	11.15
		12.8667	11.1833
		12.8833	11.2167
		12.9	11.2167
		12.9167	11.2833
		12.9333	11.2833
		12.95	11.3667
		12.9667	11.5167
		12.9833	11.5167
		13	11.7667
		13.0167	11.7667
		13.0333	11.8333
		13.05	11.8333
		13.0667	11.8667
		13.0833	11.8667
		13.1	11.9167
		13.1167	11.9167
		13.1333	11.9167
		13.15	11.9167
		13.1667	11.9167
		13.1833	11.9167
		13.2	11.9167
		13.2167	11.9167
		13.2333	11.9167
		13.25	11.9167
		13.2667	11.9167
		13.2833	11.9167
		13.3	11.9167
		13.3167	11.9167
		13.3333	11.9167
		13.35	11.9167
		13.3667	11.9167
		13.3833	11.9167
		13.4	11.9167
		13.4167	11.9167
		13.4333	11.9167
		13.45	11.9167
		13.4667	11.9167
		13.4833	11.9167
		13.5	11.9167
		13.5167	11.9167
		13.5333	11.9167
		13.55	11.9167
		13.5667	11.9167
		13.5833	11.9167
		13.6	11.9167
		13.6167	11.9167
		13.6333	11.9167
		13.65	11.9167
		13.6667	11.9167
		13.6833	11.9167
		13.7	11.9167
		13.7167	11.9167
		13.7333	11.9167
		13.75	11.9167
		13.7667	11.9167
		13.7833	11.9167
		13.8	11.95
		13.8167	11.95
		13.8333	11.9833
		13.85	11.9833
		13.8667	12.0167
		13.8833	12.0167
		13.9	12.05
		13.9167	12.0833
		13.9333	12.0833
		13.95	12.1167
		13.9667	12.1167
		13.9833	12.1667
		14	12.2167
		14.0167	12.2167
		14.0333	12.2833
		14.05	12.2833
		14.0667	12.4167
		14.0833	12.4167
		14.1	12.6833
		14.1167	12.6833
		14.1333	12.8333
		14.15	12.8333
		14.1667	12.8667
		14.1833	12.8667
		14.2	12.8667
		14.2167	12.8667
		14.2333	12.8667
		14.25	12.8667
		14.2667	12.8667
		14.2833	12.8667
		14.3	12.8667
		14.3167	12.8667
		14.3333	12.8667
		14.35	12.8667
		14.3667	12.8667
		14.3833	12.8667
		14.4	12.8667
		14.4167	12.8667
		14.4333	12.8667
		14.45	12.8667
		14.4667	12.8667
		14.4833	12.8667
		14.5	12.8667
		14.5167	12.8667
		14.5333	12.8667
		14.55	12.8667
		14.5667	12.8667
		14.5833	12.8333
		14.6	12.8333
		14.6167	12.8333
		14.6333	12.8667
		14.65	12.8667
		14.6667	12.8333
		14.6833	12.8333
		14.7	12.8333
		14.7167	12.8333
		14.7333	12.8333
		14.75	12.8333
		14.7667	12.8333
		14.7833	12.8333
		14.8	12.8333
		14.8167	12.8333
		14.8333	12.8333
		14.85	12.8333
		14.8667	12.8667
		14.8833	12.8667
		14.9	12.9167
		14.9167	12.9167
		14.9333	12.9167
		14.95	12.95
		14.9667	12.9833
		14.9833	12.9833
		15	13.0167
		15.0167	13.0167
		15.0333	13.0667
		15.05	13.1
		15.0667	13.1
		15.0833	13.1333
		15.1	13.1333
		15.1167	13.1667
		15.1333	13.1667
		15.15	13.2167
		15.1667	13.3
		15.1833	13.3
		15.2	13.45
		15.2167	13.45
		15.2333	13.45
		15.25	13.45
		15.2667	13.45
		15.2833	13.45
		15.3	13.45
		15.3167	13.45
		15.3333	13.45
		15.35	13.45
		15.3667	13.45
		15.3833	13.45
		15.4	13.45
		15.4167	13.45
		15.4333	13.45
[truncated: 5,168 more rows]

## Sheet: Figure 4d
Figure 4d		True PMI (h)	Reconstructed PMI (h)
		7.1	6.16667
		7.11667	6.16667
		7.13333	7.18333
		7.15	7.18333
		7.16667	7.18333
		7.18333	7.18333
		7.2	7.18333
		7.21667	7.18333
		7.23333	7.18333
		7.25	7.18333
		7.26667	7.18333
		7.28333	7.18333
		7.3	7.18333
		7.31667	7.18333
		7.33333	7.18333
		7.35	7.18333
		7.36667	7.18333
		7.38333	7.18333
		7.4	7.18333
		7.41667	7.18333
		7.43333	7.18333
		7.45	7.18333
		7.46667	7.18333
		7.48333	7.18333
		7.5	7.18333
		7.51667	7.18333
		7.53333	7.18333
		7.55	7.18333
		7.56667	7.18333
		7.58333	8.43333
		7.6	8.43333
		7.61667	8.43333
		7.63333	8.43333
		7.65	8.43333
		7.66667	8.43333
		7.68333	8.43333
		7.7	8.43333
		7.71667	8.43333
		7.73333	8.43333
		7.75	8.43333
		7.76667	8.43333
		7.78333	8.43333
		7.8	8.43333
		7.81667	8.43333
		7.83333	8.43333
		7.85	8.43333
		7.86667	8.43333
		7.88333	8.43333
		7.9	8.43333
		7.91667	8.43333
		7.93333	8.43333
		7.95	8.43333
		7.96667	8.43333
		7.98333	8.43333
		8	8.43333
		8.01667	8.43333
		8.03333	8.43333
		8.05	8.43333
		8.06667	8.43333
		8.08333	8.43333
		8.1	8.43333
		8.11667	8.43333
		8.13333	8.43333
		8.15	8.43333
		8.16667	8.43333
		8.18333	8.43333
		8.2	8.43333
		8.21667	8.43333
		8.23333	8.43333
		8.25	10.0667
		8.26667	10.0667
		8.28333	10.0667
		8.3	10.0667
		8.31667	10.0667
		8.33333	10.0667
		8.35	10.0667
		8.36667	10.0667
		8.38333	10.0667
		8.4	10.0667
		8.41667	10.0667
		8.43333	10.0667
		8.45	10.0667
		8.46667	10.0667
		8.48333	10.0667
		8.5	10.0667
		8.51667	10.0667
		8.53333	10.0667
		8.55	10.0667
		8.56667	10.0667
		8.58333	10.0667
		8.6	10.0667
		8.61667	10.0667
		8.63333	10.0667
		8.65	10.0667
		8.66667	10.0667
		8.68333	10.0667
		8.7	10.0667
		8.71667	10.0667
		8.73333	10.0667
		8.75	10.0667
		8.76667	10.0667
		8.78333	10.0667
		8.8	10.0667
		8.81667	10.0667
		8.83333	10.0667
		8.85	10.0667
		8.86667	10.0667
		8.88333	10.0667
		8.9	10.0667
		8.91667	10.0667
		8.93333	10.0667
		8.95	10.0667
		8.96667	10.0667
		8.98333	10.0667
		9	10.0667
		9.01667	10.0667
		9.03333	10.0667
		9.05	10.0667
		9.06667	10.0667
		9.08333	10.0667
		9.1	10.0667
		9.11667	10.0667
		9.13333	10.0667
		9.15	10.0667
		9.16667	10.0667
		9.18333	10.0667
		9.2	10.0667
		9.21667	10.0667
		9.23333	10.0667
		9.25	10.0667
		9.26667	10.0667
		9.28333	10.0667
		9.3	10.6167
		9.31667	10.0667
		9.33333	10.6167
		9.35	10.6167
		9.36667	10.6167
		9.38333	10.6167
		9.4	10.6167
		9.41667	10.6167
		9.43333	10.6167
		9.45	10.6167
		9.46667	10.6167
		9.48333	10.6167
		9.5	10.6167
		9.51667	10.0667
		9.53333	10.0667
		9.55	10.0667
		9.56667	10.0667
		9.58333	10.0667
		9.6	10.0667
		9.61667	10.0667
		9.63333	10.0667
		9.65	10.0667
		9.66667	10.0667
		9.68333	10.0667
		9.7	10.0667
		9.71667	10.0667
		9.73333	10.0667
		9.75	10.0667
		9.76667	10.0667
		9.78333	10.6167
		9.8	10.0667
		9.81667	10.6167
		9.83333	10.6167
		9.85	10.6167
		9.86667	10.6167
		9.88333	10.6167
		9.9	10.6167
		9.91667	10.6167
		9.93333	10.6167
		9.95	10.6167
		9.96667	10.6167
		9.98333	10.6167
		10	10.6167
		10.0167	10.6167
		10.0333	10.6167
		10.05	10.6167
		10.0667	10.6167
		10.0833	10.6167
		10.1	10.6167
		10.1167	10.6167
		10.1333	10.6167
		10.15	10.6167
		10.1667	10.6167
		10.1833	10.6167
		10.2	10.6167
		10.2167	10.6167
		10.2333	10.6167
		10.25	10.6167
		10.2667	10.6167
		10.2833	10.6167
		10.3	10.6167
		10.3167	10.6167
		10.3333	10.6167
		10.35	10.6167
		10.3667	10.6167
		10.3833	10.6167
		10.4	10.6167
		10.4167	10.6167
		10.4333	10.6167
		10.45	10.6167
		10.4667	10.6167
		10.4833	10.6167
		10.5	10.6167
		10.5167	10.6167
		10.5333	10.6167
		10.55	10.6833
		10.5667	10.6833
		10.5833	10.7167
		10.6	10.7167
		10.6167	10.7667
		10.6333	10.7667
		10.65	10.7667
		10.6667	10.8
		10.6833	10.8
		10.7	10.8
		10.7167	10.85
		10.7333	10.85
		10.75	10.85
		10.7667	10.9
		10.7833	10.9
		10.8	10.9
		10.8167	10.9
		10.8333	10.9667
		10.85	10.9667
		10.8667	10.9667
		10.8833	10.9667
		10.9	10.9667
		10.9167	11.0667
		10.9333	11.0667
		10.95	11.0667
		10.9667	11.0667
		10.9833	11.0667
		11	11.0667
		11.0167	11.0667
		11.0333	11.0667
		11.05	11.0667
		11.0667	11.0667
		11.0833	11.0667
		11.1	11.0667
		11.1167	11.0667
		11.1333	11.3
		11.15	11.3
		11.1667	11.3
		11.1833	11.3
		11.2	11.3
		11.2167	11.3
		11.2333	11.3
		11.25	11.3
		11.2667	11.3
		11.2833	11.3
		11.3	11.3
		11.3167	11.3
		11.3333	11.3
		11.35	11.3
		11.3667	11.5833
		11.3833	11.5833
		11.4	11.5833
		11.4167	11.5833
		11.4333	11.5833
		11.45	11.5833
		11.4667	11.5833
		11.4833	11.5833
		11.5	11.5833
		11.5167	11.7
		11.5333	11.7
		11.55	11.7
		11.5667	11.7
		11.5833	11.7
		11.6	11.7
		11.6167	11.85
		11.6333	11.85
		11.65	11.85
		11.6667	11.85
		11.6833	11.85
		11.7	11.85
		11.7167	11.85
		11.7333	11.85
		11.75	12.5
		11.7667	12.5
		11.7833	12.5
		11.8	12.5
		11.8167	12.5
		11.8333	12.5
		11.85	12.5
		11.8667	12.5
		11.8833	12.5
		11.9	12.5
		11.9167	12.5
		11.9333	12.5
		11.95	12.5
		11.9667	12.5
		11.9833	12.5
		12	12.5
		12.0167	12.5
		12.0333	12.5
		12.05	12.5
		12.0667	12.5
		12.0833	12.5
		12.1	12.5
		12.1167	12.5
		12.1333	12.5
		12.15	12.6333
		12.1667	12.6333
		12.1833	12.6333
		12.2	12.6333
		12.2167	12.6333
		12.2333	12.6333
		12.25	12.6333
		12.2667	12.6333
		12.2833	12.6333
		12.3	12.6333
		12.3167	12.6333
		12.3333	12.6333
		12.35	12.6333
		12.3667	12.6333
		12.3833	12.6333
		12.4	12.6333
		12.4167	13.35
		12.4333	13.35
		12.45	13.35
		12.4667	13.35
		12.4833	13.35
		12.5	13.35
		12.5167	13.35
		12.5333	13.5667
		12.55	13.5667
		12.5667	13.5667
		12.5833	13.5667
		12.6	13.5667
		12.6167	13.5667
		12.6333	13.5667
		12.65	13.5667
		12.6667	13.5667
		12.6833	13.5667
		12.7	13.5667
		12.7167	13.5667
		12.7333	13.5667
		12.75	13.5667
		12.7667	14.4167
		12.7833	14.4167
		12.8	14.4167
		12.8167	14.4167
		12.8333	14.4167
		12.85	14.4167
		12.8667	14.4167
		12.8833	14.4167
		12.9	14.4167
		12.9167	14.4167
		12.9333	14.4167
		12.95	14.4167
		12.9667	14.4167
		12.9833	14.4167
		13	14.4167
		13.0167	14.4167
		13.0333	14.4167
		13.05	14.4167
		13.0667	14.4167
		13.0833	14.4167
		13.1	14.4167
		13.1167	14.4167
		13.1333	14.4167
		13.15	14.4167
		13.1667	14.4167
		13.1833	14.4167
		13.2	14.4167
		13.2167	14.4167
		13.2333	14.4167
		13.25	14.4167
		13.2667	14.4167
		13.2833	14.4167
		13.3	14.4167
		13.3167	14.5833
		13.3333	14.5833
		13.35	14.5833
		13.3667	14.5833
		13.3833	14.5833
		13.4	14.5833
		13.4167	14.5833
		13.4333	14.5833
		13.45	15.35
		13.4667	15.35
		13.4833	15.35
		13.5	15.35
		13.5167	15.35
		13.5333	15.35
		13.55	15.35
		13.5667	15.35
		13.5833	15.35
		13.6	15.35
		13.6167	15.35
		13.6333	15.35
		13.65	15.35
		13.6667	15.6333
		13.6833	15.6333
		13.7	15.6333
		13.7167	15.6333
		13.7333	15.6333
		13.75	15.6333
		13.7667	15.6333
		13.7833	15.6333
		13.8	15.6333
		13.8167	15.6333
		13.8333	15.6333
		13.85	15.6333
		13.8667	15.6333
		13.8833	15.6333
		13.9	15.6333
		13.9167	15.6333
		13.9333	15.6333
		13.95	15.6333
		13.9667	15.6333
		13.9833	15.6333
		14	15.6333
		14.0167	15.6333
		14.0333	15.6333
		14.05	15.6333
		14.0667	15.6333
		14.0833	15.6333
		14.1	15.6333
		14.1167	15.6333
		14.1333	15.6333
		14.15	15.6333
		14.1667	15.6333
		14.1833	15.6333
		14.2	15.6333
		14.2167	15.6333
		14.2333	15.6333
		14.25	15.6333
		14.2667	15.6333
		14.2833	15.6333
		14.3	15.6333
		14.3167	15.6333
		14.3333	15.6333
		14.35	16.1167
		14.3667	16.1167
		14.3833	16.1167
		14.4	16.1167
		14.4167	16.1167
		14.4333	16.1167
		14.45	16.1167
		14.4667	16.1167
		14.4833	16.7167
		14.5	16.7167
		14.5167	16.7167
		14.5333	16.7167
		14.55	16.7167
		14.5667	16.7167
		14.5833	16.7167
		14.6	16.7167
		14.6167	16.7167
		14.6333	16.7167
		14.65	16.7167
		14.6667	16.7167
		14.6833	16.7167
		14.7	16.7167
		14.7167	16.7167
		14.7333	16.7167
		14.75	16.7167
		14.7667	16.7167
		14.7833	16.7167
		14.8	16.7167
		14.8167	16.7167
		14.8333	16.7167
		14.85	16.7167
		14.8667	16.7167
		14.8833	16.7167
		14.9	16.7167
		14.9167	16.7167
		14.9333	16.7167
		14.95	16.7167
		14.9667	16.7167
		14.9833	17.6167
		15	17.6167
		15.0167	17.6167
		15.0333	17.6167
		15.05	17.6167
		15.0667	17.6167
		15.0833	17.6167
		15.1	17.6167
		15.1167	17.6167
		15.1333	17.6167
		15.15	17.6167
		15.1667	17.6167
		15.1833	17.6167
		15.2	17.6167
		15.2167	17.6167
		15.2333	17.6167
		15.25	17.6167
		15.2667	17.6167
		15.2833	17.6167
		15.3	17.6167
		15.3167	17.6167
		15.3333	17.6167
		15.35	17.6167
		15.3667	17.6167
		15.3833	17.6167
		15.4	17.6167
		15.4167	17.6167
		15.4333	17.6167
		15.45	17.6167
		15.4667	17.6167
		15.4833	17.85
		15.5	17.85
		15.5167	17.85
		15.5333	17.85
		15.55	17.85
		15.5667	17.85
		15.5833	17.85
		15.6	17.85
		15.6167	17.85
		15.6333	17.85
		15.65	17.85
		15.6667	18.75
		15.6833	18.75
		15.7	18.75
		15.7167	18.75
		15.7333	18.75
		15.75	18.75
		15.7667	18.75
		15.7833	18.75
		15.8	18.75
		15.8167	18.75
		15.8333	18.75
		15.85	18.75
		15.8667	18.75
		15.8833	18.75
		15.9	18.75
		15.9167	18.75
		15.9333	18.75
		15.95	18.75
		15.9667	18.75
		15.9833	18.75
		16	18.75
		16.0167	18.75
		16.0333	18.75
		16.05	18.75
		16.0667	18.75
		16.0833	18.75
		16.1	18.75
		16.1167	18.75
		16.1333	18.75
		16.15	18.75
		16.1667	18.75
		16.1833	18.75
		16.2	18.75
		16.2167	18.75
		16.2333	18.75
		16.25	18.75
		16.2667	18.75
		16.2833	18.75
		16.3	18.75
		16.3167	18.75
		16.3333	18.75
		16.35	18.75
		16.3667	18.75
		16.3833	18.75
		16.4	18.75
		16.4167	18.75
		16.4333	18.75
		16.45	18.75
		16.4667	18.75
		16.4833	18.75
		16.5	18.75
		16.5167	18.75
		16.5333	18.75
		16.55	20.3833
		16.5667	20.3833
		16.5833	20.3833
		16.6	20.3833
		16.6167	20.3833
		16.6333	20.3833
		16.65	20.3833
		16.6667	20.3833
		16.6833	20.3833
		16.7	20.3833
		16.7167	20.3833
		16.7333	20.3833
		16.75	20.3833
		16.7667	20.3833
		16.7833	20.3833
		16.8	20.3833
		16.8167	20.3833
		16.8333	20.3833
		16.85	20.3833
		16.8667	20.3833
		16.8833	20.3833
		16.9	20.3833
		16.9167	20.3833
		16.9333	20.3833
		16.95	20.3833
		16.9667	20.3833
		16.9833	20.3833
		17	20.3833
		17.0167	20.3833
		17.0333	20.3833
		17.05	20.3833
		17.0667	20.3833
		17.0833	20.3833
		17.1	20.3833
		17.1167	20.3833
		17.1333	20.3833
		17.15	20.3833
		17.1667	20.3833
		17.1833	20.3833
		17.2	20.3833
		17.2167	20.3833
		17.2333	20.3833
		17.25	20.3833
		17.2667	20.3833
		17.2833	20.3833
		17.3	20.3833
		17.3167	20.3833
		17.3333	20.3833
		17.35	20.3833
		17.3667	20.3833
		17.3833	20.3833
		17.4	20.3833
		17.4167	20.3833
		17.4333	20.3833
		17.45	20.3833
		17.4667	20.6
		17.4833	20.6
		17.5	20.6
		17.5167	20.6
		17.5333	20.6
		17.55	20.6
		17.5667	20.6
		17.5833	20.6
		17.6	20.6
		17.6167	20.6
		17.6333	21.6
		17.65	21.6
		17.6667	21.6
		17.6833	21.6
		17.7	21.6
		17.7167	21.6
		17.7333	21.6
		17.75	21.6
		17.7667	21.6
		17.7833	21.6
		17.8	21.6
		17.8167	21.6
		17.8333	21.6
		17.85	21.6
		17.8667	21.6
		17.8833	21.6
		17.9	21.6
		17.9167	21.6
		17.9333	21.6
		17.95	21.6
		17.9667	21.6
		17.9833	21.6
		18	21.6
		18.0167	21.6
		18.0333	21.6
		18.05	21.6
		18.0667	21.6
		18.0833	21.6
		18.1	21.6
		18.1167	21.6
		18.1333	21.6
		18.15	21.6
		18.1667	21.6
		18.1833	21.6
		18.2	21.6
		18.2167	21.6
		18.2333	21.6
		18.25	21.6
		18.2667	21.6
		18.2833	21.6
		18.3	21.6
		18.3167	21.6
		18.3333	21.6
		18.35	21.6
		18.3667	21.6
		18.3833	21.6
		18.4	21.6
		18.4167	21.6
		18.4333	21.6
		18.45	21.6
		18.4667	21.6
		18.4833	21.6
		18.5	21.6
		18.5167	21.6
		18.5333	21.6
		18.55	21.6
		18.5667	21.6
		18.5833	21.6
		18.6	22.5333
		18.6167	22.5333
		18.6333	22.5333
		18.65	22.5333
		18.6667	22.5333
		18.6833	22.5333
		18.7	22.5333
		18.7167	22.5333
		18.7333	22.5333
		18.75	22.5333
		18.7667	22.5333
		18.7833	22.5333
		18.8	22.5333
		18.8167	22.5333
		18.8333	22.5333
		18.85	22.5333
		18.8667	22.5333
		18.8833	22.5333
		18.9	22.5333
		18.9167	22.5333
		18.9333	22.5333
		18.95	22.5333
		18.9667	22.5333
		18.9833	22.5333
		19	22.5333
		19.0167	22.5333
		19.0333	22.5333
		19.05	22.5333
		19.0667	22.5333
		19.0833	22.5333
		19.1	22.5333
		19.1167	22.5333
		19.1333	22.5333
		19.15	22.5333
		19.1667	22.5333
		19.1833	22.5333
		19.2	22.5333
		19.2167	22.5333
		19.2333	22.5333
		19.25	22.5333
		19.2667	22.5333
		19.2833	22.5333
		19.3	22.5333
		19.3167	22.5333
		19.3333	22.5333
		19.35	22.5333
		19.3667	22.5333
		19.3833	22.5333
		19.4	22.5333
		19.4167	22.5333
		19.4333	22.5333
		19.45	22.5333
		19.4667	22.5333
		19.4833	22.5333
		19.5	22.5333
		19.5167	22.5333
		19.5333	22.5333
		19.55	22.5333
		19.5667	22.5333
		19.5833	22.5333
		19.6	22.5333
		19.6167	22.5333
		19.6333	22.5333
		19.65	22.5333
		19.6667	22.5333
		19.6833	22.5333
		19.7	22.5333
		19.7167	22.5333
		19.7333	22.5333
		19.75	22.5333
		19.7667	22.5333
		19.7833	22.5333
		19.8	22.5333
		19.8167	22.5333
		19.8333	22.5333
		19.85	22.5333
		19.8667	22.5333
		19.8833	22.5333
		19.9	22.5333
		19.9167	22.5333
		19.9333	22.5333
		19.95	22.5333
		19.9667	22.5333
		19.9833	21.6
		20	21.6
		20.0167	21.6
		20.0333	21.6
		20.05	21.6
		20.0667	21.6
		20.0833	21.6
		20.1	21.6
		20.1167	21.6
		20.1333	21.6
		20.15	21.6
		20.1667	22.5333
		20.1833	22.5333
		20.2	22.5333
		20.2167	22.5333
		20.2333	22.5333
		20.25	22.5333
		20.2667	22.5333
		20.2833	22.5333
		20.3	22.5333
		20.3167	22.5333
		20.3333	26.35
		20.35	26.35
		20.3667	26.35
		20.3833	26.35
		20.4	26.35
		20.4167	26.35
		20.4333	26.35
		20.45	26.35
		20.4667	26.35
		20.4833	26.35
		20.5	26.35
		20.5167	26.35
		20.5333	26.35
		20.55	27.1667
		20.5667	27.1667
		20.5833	27.1667
		20.6	27.1667
		20.6167	26.35
		20.6333	27.1667
		20.65	27.1667
		20.6667	26.35
		20.6833	26.35
		20.7	26.35
		20.7167	26.35
		20.7333	26.35
		20.75	26.35
		20.7667	26.35
		20.7833	26.35
		20.8	26.35
		20.8167	26.35
		20.8333	26.35
		20.85	26.35
		20.8667	26.35
		20.8833	26.35
		20.9	26.35
		20.9167	26.35
		20.9333	26.35
		20.95	26.35
		20.9667	26.35
		20.9833	26.35
		21	26.35
		21.0167	26.35
		21.0333	26.35
		21.05	26.35
		21.0667	26.35
		21.0833	26.35
		21.1	26.35
		21.1167	26.35
		21.1333	26.35
		21.15	26.35
		21.1667	26.35
		21.1833	26.35
		21.2	26.35
		21.2167	26.35
		21.2333	26.35
		21.25	26.35
		21.2667	26.35
		21.2833	26.35
		21.3	26.35
		21.3167	26.35
		21.3333	26.35
		21.35	26.35
		21.3667	27.1667
		21.3833	27.1667
		21.4	27.1667
		21.4167	27.1667
		21.4333	27.1667
		21.45	27.1667
		21.4667	27.1667
		21.4833	27.1667
		21.5	27.1667
		21.5167	27.1667
		21.5333	27.1667
		21.55	27.1667
		21.5667	27.1667
		21.5833	27.1667
		21.6	27.1667
		21.6167	27.1667
		21.6333	27.1667
		21.65	27.1667
		21.6667	27.1667
		21.6833	27.1667
		21.7	27.1667
		21.7167	27.1667
		21.7333	27.1667
		21.75	27.1667
		21.7667	27.1667
		21.7833	27.1667
		21.8	27.1667
		21.8167	27.1667
		21.8333	27.1667
		21.85	27.1667
		21.8667	27.1667
		21.8833	27.1667
		21.9	27.1667
		21.9167	27.1667
		21.9333	27.1667
		21.95	27.1667
		21.9667	27.1667
		21.9833	27.1667
		22	27.1667
		22.0167	27.1667
		22.0333	27.1667
		22.05	27.1667
		22.0667	27.1667
		22.0833	27.1667
		22.1	27.1667
		22.1167	27.1667
		22.1333	27.1667
		22.15	27.1667
		22.1667	27.1667
		22.1833	27.1667
		22.2	27.1667
		22.2167	27.1667
		22.2333	27.5833
		22.25	27.5833
		22.2667	27.5833
		22.2833	27.5833
		22.3	27.5833
		22.3167	27.5833
		22.3333	27.5833
		22.35	27.5833
		22.3667	27.5833
		22.3833	27.5833
		22.4	27.5833
		22.4167	27.5833
		22.4333	27.5833
		22.45	27.5833
		22.4667	27.5833
		22.4833	27.5833
		22.5	27.5833
		22.5167	27.5833
		22.5333	27.5833
		22.55	27.5833
		22.5667	27.5833
		22.5833	27.5833
		22.6	27.5833
		22.6167	27.5833
		22.6333	27.5833
		22.65	27.5833
		22.6667	27.5833
		22.6833	27.5833
		22.7	27.5833
		22.7167	27.1667
		22.7333	27.1667
		22.75	27.1667
		22.7667	27.1667
		22.7833	27.1667
		22.8	27.1667
		22.8167	27.1667
		22.8333	27.1667
		22.85	27.1667
		22.8667	27.1667
		22.8833	27.1667
		22.9	27.1667
		22.9167	27.1667
		22.9333	27.1667
		22.95	27.1667
		22.9667	27.1667
		22.9833	27.1667
		23	27.1667
		23.0167	27.1667
		23.0333	27.1667
		23.05	27.5833
		23.0667	27.5833
		23.0833	27.5833
		23.1	27.5833
		23.1167	27.5833
		23.1333	27.5833
		23.15	27.5833
		23.1667	27.5833
		23.1833	27.5833
		23.2	27.5833
		23.2167	27.5833
		23.2333	27.5833
		23.25	27.5833
		23.2667	27.5833
		23.2833	27.5833
		23.3	27.5833
		23.3167	27.5833
		23.3333	27.5833
		23.35	27.5833
		23.3667	27.5833
		23.3833	27.5833
		23.4	27.5833
		23.4167	27.5833
		23.4333	27.5833
		23.45	27.5833
		23.4667	27.5833
		23.4833	27.5833
		23.5	27.5833
		23.5167	27.5833
		23.5333	27.5833
		23.55	27.5833
		23.5667	27.5833
		23.5833	27.5833
		23.6	27.5833
		23.6167	27.5833
		23.6333	27.5833
		23.65	27.5833
		23.6667	27.5833
		23.6833	27.5833
		23.7	27.5833
		23.7167	27.5833
		23.7333	27.5833
		23.75	27.5833
		23.7667	27.5833
		23.7833	27.5833
		23.8	27.5833
		23.8167	27.5833
		23.8333	27.5833
		23.85	27.5833
		23.8667	27.5833
		23.8833	27.5833
		23.9	27.5833
		23.9167	27.5833
		23.9333	27.5833
		23.95	27.5833
		23.9667	27.5833
		23.9833	27.5833
		24	27.5833
		24.0167	27.5833
		24.0333	27.5833
		24.05	27.5833
		24.0667	27.5833
		24.0833	27.5833
		24.1	27.5833
		24.1167	27.5833
		24.1333	27.5833
		24.15	27.5833
		24.1667	27.5833
		24.1833	27.5833
		24.2	28.9167
		24.2167	28.9167
		24.2333	28.9167
		24.25	28.9167
		24.2667	28.9167
		24.2833	28.9167
		24.3	28.9167
		24.3167	28.9167
		24.3333	28.9167
		24.35	28.9167
		24.3667	28.9167
		24.3833	28.9167
		24.4	28.9167
		24.4167	28.9167
		24.4333	28.9167
		24.45	28.9167
		24.4667	28.9167
		24.4833	28.9167
		24.5	28.9167
		24.5167	28.9167
		24.5333	28.9167
		24.55	28.9167
		24.5667	28.9167
		24.5833	28.9167
		24.6	28.9167
		24.6167	28.9167
		24.6333	27.5833
		24.65	27.5833
		24.6667	27.5833
		24.6833	27.5833
		24.7	27.5833
		24.7167	27.5833
		24.7333	27.5833
		24.75	27.5833
		24.7667	27.5833
		24.7833	27.5833
		24.8	27.5833
		24.8167	27.5833
		24.8333	27.5833
		24.85	27.5833
		24.8667	27.5833
		24.8833	27.5833
		24.9	27.5833
		24.9167	27.5833
		24.9333	27.5833
		24.95	27.5833
		24.9667	27.5833
		24.9833	27.5833
		25	27.5833
		25.0167	27.5833
		25.0333	27.5833
		25.05	27.5833
		25.0667	27.5833
		25.0833	27.5833
		25.1	27.5833
		25.1167	27.5833
		25.1333	28.9167
		25.15	28.9167
		25.1667	28.9167
		25.1833	28.9167
		25.2	28.9167
		25.2167	28.9167
		25.2333	28.9167
		25.25	28.9167
		25.2667	28.9167
		25.2833	28.9167
		25.3	28.9167
		25.3167	28.9167
		25.3333	28.9167
		25.35	28.9167
		25.3667	28.9167
		25.3833	28.9167
		25.4	28.9167
		25.4167	28.9167
		25.4333	28.9167
		25.45	28.9167
		25.4667	28.9167
		25.4833	28.9167
		25.5	28.9167
		25.5167	28.9167
		25.5333	28.9167
		25.55	28.9167
		25.5667	28.9167
		25.5833	28.9167
		25.6	28.9167
		25.6167	28.9167
		25.6333	28.9167
		25.65	28.9167
		25.6667	28.9167
		25.6833	28.9167
		25.7	28.9167
		25.7167	28.9167
		25.7333	28.9167
		25.75	28.9167
		25.7667	28.9167
		25.7833	28.9167
		25.8	28.9167
		25.8167	28.9167
		25.8333	28.9167
		25.85	28.9167
		25.8667	28.9167
		25.8833	28.9167
		25.9	28.9167
		25.9167	28.9167
		25.9333	28.9167
		25.95	28.9167
		25.9667	28.9167
		25.9833	28.9167
		26	28.9167
		26.0167	27.5833
		26.0333	27.5833
		26.05	27.5833
		26.0667	27.5833
		26.0833	27.5833
		26.1	27.5833
		26.1167	27.5833
		26.1333	27.5833
		26.15	27.5833
		26.1667	27.5833
		26.1833	27.5833
		26.2	27.5833
		26.2167	27.5833
		26.2333	27.5833
		26.25	27.5833
		26.2667	27.5833
		26.2833	27.5833
		26.3	27.5833
		26.3167	27.5833
		26.3333	27.5833
		26.35	27.5833
		26.3667	27.5833
		26.3833	27.5833
		26.4	27.5833
		26.4167	27.5833
		26.4333	27.5833
		26.45	27.1667
		26.4667	27.1667
		26.4833	27.1667
		26.5	27.1667
		26.5167	27.1667
		26.5333	27.1667
		26.55	27.1667
		26.5667	27.1667
		26.5833	27.1667
		26.6	27.1667
		26.6167	27.1667
		26.6333	27.1667
		26.65	27.1667
		26.6667	27.1667
		26.6833	27.5833
		26.7	27.5833
		26.7167	27.5833
		26.7333	27.5833
		26.75	27.5833
		26.7667	27.5833
		26.7833	27.5833
		26.8	27.5833
		26.8167	27.5833
		26.8333	27.5833
		26.85	27.5833
		26.8667	27.5833
		26.8833	27.5833
		26.9	28.9167
		26.9167	28.9167
		26.9333	28.9167
		26.95	28.9167
		26.9667	28.9167
		26.9833	28.9167
		27	28.9167
		27.0167	28.9167
		27.0333	28.9167
		27.05	28.9167
		27.0667	28.9167
		27.0833	28.9167
		27.1	28.9167
		27.1167	28.9167
		27.1333	28.9167
		27.15	28.9167
		27.1667	28.9167
		27.1833	31.05
		27.2	31.05
		27.2167	31.05
		2.26667	2.66667
		2.28333	2.66667
		2.3	2.66667
		2.31667	2.73333
		2.33333	2.73333
		2.35	2.8
		2.36667	2.8
		2.38333	2.88333
		2.4	2.88333
		2.41667	2.93333
		2.43333	2.93333
		2.45	2.93333
		2.46667	2.93333
		2.48333	2.93333
		2.5	2.95
		2.51667	2.95
		2.53333	2.95
		2.55	2.95
		2.56667	2.95
		2.58333	2.95
		2.6	2.96667
		2.61667	2.96667
		2.63333	2.96667
		2.65	2.96667
		2.66667	2.96667
		2.68333	2.96667
		2.7	2.96667
		2.71667	2.96667
		2.73333	2.96667
		2.75	2.96667
		2.76667	2.96667
		2.78333	2.96667
		2.8	2.98333
		2.81667	2.98333
		2.83333	2.98333
		2.85	3
		2.86667	3
		2.88333	3.01667
		2.9	3.05
		2.91667	3.06667
		2.93333	3.1
		2.95	3.11667
		2.96667	3.13333
		2.98333	3.15
		3	3.16667
		3.01667	3.18333
		3.03333	3.2
		3.05	3.2
		3.06667	3.21667
		3.08333	3.23333
		3.1	3.25
		3.11667	3.26667
		3.13333	3.28333
		3.15	3.3
		3.16667	3.3
		3.18333	3.31667
		3.2	3.33333
		3.21667	3.35
		3.23333	3.36667
		3.25	3.38333
		3.26667	3.4
		3.28333	3.4
		3.3	3.41667
		3.31667	3.45
		3.33333	3.46667
		3.35	3.46667
		3.36667	3.46667
		3.38333	3.46667
		3.4	3.46667
		3.41667	3.46667
		3.43333	3.46667
		3.45	3.46667
		3.46667	3.46667
		3.48333	3.46667
		3.5	3.46667
		3.51667	3.46667
		3.53333	3.48333
		3.55	3.48333
		3.56667	3.48333
		3.58333	3.48333
		3.6	3.5
		3.61667	3.5
		3.63333	3.5
		3.65	3.5
		3.66667	3.51667
		3.68333	3.51667
		3.7	3.51667
		3.71667	3.51667
		3.73333	3.53333
		3.75	3.53333
		3.76667	3.53333
		3.78333	3.53333
		3.8	3.53333
		3.81667	3.58333
		3.83333	3.66667
		3.85	3.73333
		3.86667	3.76667
		3.88333	3.85
		3.9	3.9
		3.91667	3.91667
		3.93333	3.93333
		3.95	3.95
		3.96667	3.96667
		3.98333	3.98333
		4	4
		4.01667	4.01667
		4.03333	4.01667
		4.05	4.03333
		4.06667	4.05
		4.08333	4.05
		4.1	4.05
		4.11667	4.05
		4.13333	4.05
		4.15	4.05
		4.16667	4.05
		4.18333	4.05
		4.2	4.06667
		4.21667	4.06667
		4.23333	4.06667
		4.25	4.08333
		4.26667	4.08333
		4.28333	4.08333
		4.3	4.1
		4.31667	4.1
		4.33333	4.1
		4.35	4.08333
		4.36667	4.1
		4.38333	4.1
		4.4	4.1
		4.41667	4.11667
		4.43333	4.11667
		4.45	4.11667
		4.46667	4.11667
		4.48333	4.11667
		4.5	4.11667
		4.51667	4.11667
		4.53333	4.11667
		4.55	4.13333
		4.56667	4.11667
		4.58333	4.11667
		4.6	4.11667
		4.61667	4.11667
		4.63333	4.13333
		4.65	4.13333
		4.66667	4.13333
		4.68333	4.13333
		4.7	4.13333
		4.71667	4.15
		4.73333	4.21667
		4.75	4.25
		4.76667	4.31667
		4.78333	4.4
		4.8	4.5
		4.81667	4.63333
		4.83333	4.63333
		4.85	4.75
		4.86667	4.78333
		4.88333	4.81667
		4.9	4.83333
		4.91667	4.85
		4.93333	4.85
		4.95	4.86667
		4.96667	4.9
		4.98333	4.91667
		5	4.93333
		5.01667	4.95
		5.03333	4.95
		5.05	4.98333
		5.06667	4.98333
		5.08333	5
		5.1	5.01667
		5.11667	5.01667
		5.13333	5.05
		5.15	5.06667
		5.16667	5.06667
		5.18333	5.05
		5.2	5.03333
		5.21667	5.03333
		5.23333	5.01667
		5.25	5.01667
		5.26667	5.01667
		5.28333	5
		5.3	5
		5.31667	5
		5.33333	4.98333
		5.35	4.98333
		5.36667	4.98333
		5.38333	4.98333
		5.4	4.98333
		5.41667	4.98333
		5.43333	4.98333
		5.45	4.98333
		5.46667	4.98333
		5.48333	4.98333
		5.5	4.98333
		5.51667	4.98333
		5.53333	4.98333
		5.55	4.98333
		5.56667	4.98333
		5.58333	4.98333
		5.6	4.98333
		5.61667	4.98333
		5.63333	4.98333
		5.65	4.98333
		5.66667	4.98333
		5.68333	4.98333
		5.7	4.98333
		5.71667	4.98333
		5.73333	5.03333
		5.75	5.06667
		5.76667	5.08333
		5.78333	5.1
		5.8	5.1
		5.81667	5.13333
		5.83333	5.15
		5.85	5.16667
		5.86667	5.2
		5.88333	5.21667
		5.9	5.23333
		5.91667	5.25
		5.93333	5.31667
		5.95	5.31667
		5.96667	5.4
		5.98333	5.4
		6	5.66667
		6.01667	5.66667
		6.03333	5.5
		6.05	5.5
		6.06667	5.4
		6.08333	5.4
		6.1	5.35
		6.11667	5.35
		6.13333	5.35
		6.15	5.35
		6.16667	5.31667
		6.18333	5.31667
		6.2	5.31667
		6.21667	5.31667
		6.23333	5.31667
		6.25	5.31667
		6.26667	5.31667
		6.28333	5.31667
		6.3	5.31667
		6.31667	5.31667
		6.33333	5.31667
		6.35	5.31667
		6.36667	5.31667
		6.38333	5.31667
		6.4	5.31667
		6.41667	5.31667
		6.43333	5.31667
		6.45	5.31667
		6.46667	5.31667
		6.48333	5.31667
		6.5	5.31667
		6.51667	5.31667
		6.53333	5.31667
		6.55	5.31667
		6.56667	5.31667
		6.58333	5.31667
		6.6	5.35
		6.61667	5.35
		6.63333	5.66667
		6.65	5.81667
		6.66667	5.85
		6.68333	5.88333
		6.7	5.9
		6.71667	5.91667
		6.73333	5.95
		6.75	5.96667
		6.76667	5.98333
		6.78333	6
		6.8	6.03333
		6.81667	6.05
		6.83333	6.06667
		6.85	6.08333
		6.86667	6.1
		6.88333	6.13333
		6.9	6.13333
		6.91667	6.1
		6.93333	6.08333
		6.95	6.08333
		6.96667	6.08333
		6.98333	6.06667
		7	6.06667
		7.01667	6.06667
		7.03333	6.06667
		7.05	6.05
		7.06667	6.05
		7.08333	6.05
		7.1	6.05
		7.11667	6.05
		7.13333	6.05
		7.15	6.05
		7.16667	6.05
		7.18333	6.05
		7.2	6.05
		7.21667	6.05
		7.23333	6.05
		7.25	6.05
		7.26667	6.05
		7.28333	6.05
		7.3	6.03333
		7.31667	6.03333
		7.33333	6.05
		7.35	6.03333
		7.36667	6.05
		7.38333	6.05
		7.4	6.05
		7.41667	6.05
		7.43333	6.05
		7.45	6.05
		7.46667	6.05
		7.48333	6.05
		7.5	6.05
		7.51667	6.05
		7.53333	6.05
		7.55	6.08333
		7.56667	6.13333
		7.58333	6.23333
		7.6	6.31667
		7.61667	6.7
		7.63333	6.73333
		7.65	6.75
		7.66667	6.76667
		7.68333	6.8
		7.7	6.81667
		7.71667	6.83333
		7.73333	6.85
		7.75	6.86667
		7.76667	6.83333
		7.78333	6.81667
		7.8	6.81667
		7.81667	6.85
		7.83333	6.86667
		7.85	6.88333
		7.86667	6.9
		7.88333	6.9
		7.9	6.91667
		7.91667	6.93333
		7.93333	6.93333
		7.95	6.96667
		7.96667	6.98333
		7.98333	7.01667
		8	7.05
		8.01667	7.05
		8.03333	7.11667
		8.05	7.11667
		8.06667	7.28333
		8.08333	7.11667
		8.1	7.01667
		8.11667	6.98333
		8.13333	6.96667
		8.15	6.93333
		8.16667	6.93333
		8.18333	6.91667
		8.2	6.91667
		8.21667	6.9
		8.23333	6.9
		8.25	6.88333
		8.26667	6.88333
		8.28333	6.88333
		8.3	6.86667
		8.31667	6.86667
		8.33333	6.86667
		8.35	6.85
		8.36667	6.85
		8.38333	6.85
		8.4	6.83333
		8.41667	6.83333
		8.43333	6.83333
		8.45	6.83333
		8.46667	6.83333
		8.48333	6.81667
		8.5	6.81667
		8.51667	6.81667
		8.53333	6.85
		8.55	6.88333
		8.56667	6.9
		8.58333	6.93333
		8.6	6.96667
		8.61667	7.01667
		8.63333	7.05
		8.65	7.05
		8.66667	7.11667
		8.68333	7.28333
		8.7	7.61667
		8.71667	7.65
		8.73333	7.66667
		8.75	7.66667
		8.76667	7.71667
		8.78333	7.71667
		8.8	7.73333
		8.81667	7.75
		8.83333	7.76667
		8.85	7.78333
		8.86667	7.81667
		8.88333	7.88333
		8.9	7.91667
		8.91667	7.91667
		8.93333	7.95
		8.95	7.95
		8.96667	7.96667
		8.98333	8
		9	7.95
		9.01667	7.91667
		9.03333	7.88333
		9.05	7.81667
		9.06667	7.81667
		9.08333	7.78333
		9.1	7.78333
		9.11667	7.76667
		9.13333	7.76667
		9.15	7.75
		9.16667	7.75
		9.18333	7.75
		9.2	7.73333
		9.21667	7.73333
		9.23333	7.73333
		9.25	7.71667
		9.26667	7.71667
		9.28333	7.71667
		9.3	7.71667
		9.31667	7.7
		9.33333	7.7
		9.35	7.7
		9.36667	7.7
		9.38333	7.7
		9.4	7.66667
		9.41667	7.66667
		9.43333	7.66667
		9.45	7.66667
		9.46667	7.66667
		9.48333	7.7
		9.5	7.75
		9.51667	7.76667
		9.53333	7.78333
		9.55	7.88333
		9.56667	7.91667
		9.58333	7.95
		9.6	7.96667
		9.61667	8
		9.63333	8.01667
		9.65	8.05
		9.66667	8.06667
		9.68333	8.06667
		9.7	8.58333
		9.71667	8.5
		9.73333	8.4
		9.75	8.7
		9.76667	8.71667
		9.78333	8.71667
		9.8	8.75
		9.81667	8.76667
		9.83333	8.8
		9.85	8.8
		9.86667	8.81667
		9.88333	8.83333
		9.9	8.81667
		9.91667	8.81667
		9.93333	8.81667
		9.95	8.81667
		9.96667	8.81667
		9.98333	8.8
		10	8.8
		10.0167	8.8
		10.0333	8.76667
		10.05	8.76667
		10.0667	8.76667
		10.0833	8.76667
		10.1	8.76667
		10.1167	8.76667
		10.1333	8.76667
		10.15	8.76667
		10.1667	8.75
		10.1833	8.75
		10.2	8.75
		10.2167	8.75
		10.2333	8.75
		10.25	8.75
		10.2667	8.71667
		10.2833	8.71667
		10.3	8.71667
		10.3167	8.71667
		10.3333	8.71667
		10.35	8.7
		10.3667	8.7
		10.3833	8.7
		10.4	8.7
		10.4167	8.4
		10.4333	8.4
		10.45	8.4
		10.4667	8.4
		10.4833	8.4
		10.5	8.5
		10.5167	8.5
		10.5333	8.4
		10.55	8.7
		10.5667	8.71667
		10.5833	8.75
		10.6	8.76667
		10.6167	8.8
		10.6333	8.81667
		10.65	8.83333
		10.6667	8.86667
		10.6833	8.86667
		10.7	8.88333
		10.7167	8.88333
		10.7333	8.9
		10.75	8.93333
		10.7667	8.93333
		10.7833	8.95
		10.8	8.95
		10.8167	8.98333
		10.8333	9
		10.85	9
		10.8667	9.46667
		10.8833	9.38333
		10.9	9.38333
		10.9167	9.28333
		10.9333	9.66667
		10.95	9.66667
		10.9667	9.68333
		10.9833	9.68333
		11	9.71667
		11.0167	9.73333
		11.0333	9.73333
		11.05	10.5833
		11.0667	10.5833
		11.0833	10.5
		11.1	10.5
		11.1167	10.4333
		11.1333	10.5
		11.15	10.5833
		11.1667	10.5833
		11.1833	9.76667
		11.2	9.73333
		11.2167	9.71667
		11.2333	9.71667
		11.25	9.71667
		11.2667	9.68333
		11.2833	9.68333
		11.3	9.68333
		11.3167	9.66667
		11.3333	9.66667
		11.35	9.66667
		11.3667	9.28333
		11.3833	9.28333
		11.4	9.28333
		11.4167	9.28333
		11.4333	9.28333
		11.45	9.38333
		11.4667	9.38333
		11.4833	9.38333
		11.5	9.38333
		11.5167	9.38333
		11.5333	9.38333
		11.55	9.38333
		11.5667	9.38333
		11.5833	9.46667
		11.6	9.46667
		11.6167	9.46667
		11.6333	9.46667
		11.65	9.46667
		11.6667	9.46667
		11.6833	9
		11.7	9.46667
		11.7167	9.28333
		11.7333	9.66667
		11.75	9.68333
		11.7667	9.73333
		11.7833	9.76667
		11.8	10.5833
		11.8167	10.5
		11.8333	10.5
		11.85	10.4333
		11.8667	10.3667
		11.8833	10.3
		11.9	10.3
		11.9167	10.1667
		11.9333	10.1667
		11.95	9.98333
		11.9667	10.8333
		11.9833	10.85
		12	10.85
		12.0167	10.8833
		12.0333	10.9
		12.05	10.9
		12.0667	10.9333
		12.0833	10.95
		12.1	10.9333
		12.1167	10.9
		12.1333	10.9
		12.15	10.8833
		12.1667	10.8833
		12.1833	10.85
		12.2	10.85
		12.2167	10.8333
		12.2333	10.8333
		12.25	10.8333
		12.2667	9.98333
		12.2833	9.98333
		12.3	9.98333
		12.3167	9.98333
		12.3333	9.98333
		12.35	10.1667
		12.3667	10.1667
		12.3833	10.1667
		12.4	10.1667
		12.4167	10.1667
		12.4333	10.1667
		12.45	10.1667
		12.4667	10.2333
		12.4833	10.2333
		12.5	10.2333
		12.5167	10.2333
		12.5333	10.2333
		12.55	10.2333
		12.5667	10.2333
		12.5833	10.3
		12.6	10.3
		12.6167	10.3
		12.6333	10.3
		12.65	10.3
		12.6667	10.3
		12.6833	10.3
		12.7	10.3667
		12.7167	10.3
		12.7333	10.1667
		12.75	9.98333
		12.7667	10.8333
		12.7833	10.85
		12.8	10.8833
		12.8167	10.9333
		12.8333	10.9333
		12.85	10.95
		12.8667	10.9833
		12.8833	11
		12.9	11.0167
		12.9167	11.0167
		12.9333	11.05
		12.95	11.0667
		12.9667	11.1
		12.9833	11.1167
		13	11.1167
		13.0167	11.75
		13.0333	11.6333
		13.05	11.6333
		13.0667	11.2167
		13.0833	11.3833
		13.1	11.2167
		13.1167	11.2167
		13.1333	11.6333
		13.15	11.75
		13.1667	11.75
		13.1833	11.75
		13.2	11.1167
		13.2167	11.1167
		13.2333	11.1167
		13.25	11.1
		13.2667	11.1
		13.2833	11.1
		13.3	11.1
		13.3167	11.1
		13.3333	11.0667
		13.35	11.0667
		13.3667	11.0667
		13.3833	11.05
		13.4	11.05
		13.4167	11.05
		13.4333	11.05
		13.45	11.05
		13.4667	11.05
		13.4833	11.05
		13.5	11.05
		13.5167	11.05
		13.5333	11.0167
		13.55	11.0167
		13.5667	11.0167
		13.5833	11.0167
		13.6	11.0167
		13.6167	11.0167
		13.6333	11.0167
		13.65	11.0167
		13.6667	11
		13.6833	11
		13.7	11
		13.7167	11
		13.7333	11
		13.75	11
		13.7667	11.0167
		13.7833	11.05
		13.8	11.0667
		13.8167	11.1
		13.8333	11.1167
		13.85	11.6333
		13.8667	11.2167
		13.8833	11.3833
		13.9	11.3833
		13.9167	11.9333
		13.9333	11.9333
		13.95	11.9667
		13.9667	11.9833
		13.9833	12.0167
		14	12.0333
		14.0167	12.0667
		14.0333	12.0667
		14.05	12.0833
		14.0667	12.7167
		14.0833	12.7167
		14.1	12.6
		14.1167	12.5
		14.1333	12.35
		14.15	12.6
		14.1667	12.7167
		14.1833	12.7167
		14.2	12.0833
		14.2167	12.0833
		14.2333	12.0667
		14.25	12.0667
		14.2667	12.0667
		14.2833	12.0667
		14.3	12.0333
		14.3167	12.0333
		14.3333	12.0333
		14.35	12.0333
		14.3667	12.0333
		14.3833	12.0167
		14.4	12.0167
		14.4167	12.0167
		14.4333	12.0167
		14.45	11.9833
		14.4667	11.9833
		14.4833	11.9833
		14.5	11.9833
		14.5167	11.9833
		14.5333	11.9833
		14.55	11.9667
		14.5667	11.9667
		14.5833	11.9667
		14.6	11.9667
		14.6167	11.9667
		14.6333	11.9667
		14.65	11.9667
		14.6667	11.9333
		14.6833	11.9333
		14.7	11.9333
		14.7167	11.9333
		14.7333	11.9333
		14.75	11.9333
		14.7667	11.9167
		14.7833	11.9333
		14.8	11.9167
		14.8167	11.9167
		14.8333	11.9167
		14.85	11.9333
		14.8667	11.9667
		14.8833	12.0167
		14.9	12.0333
		14.9167	12.0667
		14.9333	12.0833
		14.95	12.7167
		14.9667	12.7167
		14.9833	12.6
		15	12.5
		15.0167	12.35
		15.0333	12.9333
		15.05	12.9667
		15.0667	12.9833
		15.0833	13.0167
		15.1	13.0167
		15.1167	13.0333
		15.1333	13.0667
		15.15	13.0667
		15.1667	13.8167
		15.1833	13.1167
		15.2	13.1167
		15.2167	13.8167
		15.2333	13.0667
		15.25	13.0667
		15.2667	13.0667
		15.2833	13.0333
		15.3	13.0333
		15.3167	13.0167
		15.3333	13.0167
		15.35	13.0167
		15.3667	12.9833
		15.3833	12.9833
		15.4	12.9833
		15.4167	12.9833
		15.4333	12.9833
[truncated: 5,168 more rows]

## Sheet: Figure 4e
Figure 4e		True PMI (h)	Reconstructed PMI (h)
		7.1	10.6167
		7.11667	10.6167
		7.13333	10.6167
		7.15	10.6167
		7.16667	10.6167
		7.18333	10.6167
		7.2	10.6167
		7.21667	10.6167
		7.23333	10.6167
		7.25	10.6167
		7.26667	10.6167
		7.28333	10.6167
		7.3	10.6167
		7.31667	10.6167
		7.33333	10.6167
		7.35	10.6167
		7.36667	10.6167
		7.38333	10.6167
		7.4	10.6167
		7.41667	10.6167
		7.43333	10.6167
		7.45	10.6167
		7.46667	10.6833
		7.48333	10.6833
		7.5	10.6833
		7.51667	10.6833
		7.53333	10.6833
		7.55	10.6833
		7.56667	10.6833
		7.58333	10.6833
		7.6	10.6833
		7.61667	10.6833
		7.63333	10.6833
		7.65	10.6833
		7.66667	10.6833
		7.68333	10.6833
		7.7	10.6833
		7.71667	10.6833
		7.73333	10.6833
		7.75	10.6833
		7.76667	10.6833
		7.78333	10.6833
		7.8	10.6833
		7.81667	10.6833
		7.83333	10.6833
		7.85	10.6833
		7.86667	10.6833
		7.88333	10.6833
		7.9	10.6833
		7.91667	10.6833
		7.93333	10.6833
		7.95	10.6833
		7.96667	10.6833
		7.98333	10.6833
		8	10.6833
		8.01667	10.6833
		8.03333	10.6833
		8.05	10.6833
		8.06667	10.6833
		8.08333	10.6833
		8.1	10.6833
		8.11667	10.6833
		8.13333	10.6833
		8.15	10.6833
		8.16667	10.6833
		8.18333	10.6833
		8.2	10.6833
		8.21667	10.6833
		8.23333	10.6833
		8.25	10.6833
		8.26667	10.6833
		8.28333	10.6833
		8.3	10.6833
		8.31667	10.6833
		8.33333	10.6833
		8.35	10.6833
		8.36667	10.6833
		8.38333	10.6833
		8.4	10.6833
		8.41667	10.6833
		8.43333	10.6833
		8.45	10.6833
		8.46667	10.6833
		8.48333	10.6833
		8.5	10.6833
		8.51667	10.6833
		8.53333	10.6833
		8.55	10.6833
		8.56667	10.6833
		8.58333	10.6833
		8.6	10.6833
		8.61667	10.6833
		8.63333	10.6833
		8.65	10.6833
		8.66667	10.6833
		8.68333	10.6833
		8.7	10.6833
		8.71667	10.6833
		8.73333	10.6833
		8.75	10.6833
		8.76667	10.6833
		8.78333	10.6833
		8.8	10.6833
		8.81667	10.6833
		8.83333	10.6833
		8.85	10.6833
		8.86667	10.6833
		8.88333	10.6833
		8.9	10.6833
		8.91667	10.6833
		8.93333	10.6833
		8.95	10.6833
		8.96667	10.6833
		8.98333	10.6833
		9	10.6833
		9.01667	10.6833
		9.03333	10.6833
		9.05	10.6833
		9.06667	10.6833
		9.08333	10.6833
		9.1	10.6833
		9.11667	10.6833
		9.13333	10.6833
		9.15	10.75
		9.16667	10.75
		9.18333	10.75
		9.2	10.75
		9.21667	10.75
		9.23333	10.75
		9.25	10.75
		9.26667	10.75
		9.28333	10.75
		9.3	10.75
		9.31667	10.75
		9.33333	10.75
		9.35	10.75
		9.36667	10.75
		9.38333	10.75
		9.4	10.75
		9.41667	10.75
		9.43333	10.75
		9.45	10.75
		9.46667	10.75
		9.48333	10.75
		9.5	10.75
		9.51667	10.75
		9.53333	10.6833
		9.55	10.6833
		9.56667	10.6833
		9.58333	10.6833
		9.6	10.6833
		9.61667	10.6833
		9.63333	10.6833
		9.65	10.6833
		9.66667	10.6833
		9.68333	10.6833
		9.7	10.6833
		9.71667	10.6833
		9.73333	10.6833
		9.75	10.6833
		9.76667	10.6833
		9.78333	10.6833
		9.8	10.6833
		9.81667	10.6833
		9.83333	10.6833
		9.85	10.6833
		9.86667	10.6833
		9.88333	10.6833
		9.9	10.6833
		9.91667	10.6833
		9.93333	10.6833
		9.95	10.6833
		9.96667	10.6833
		9.98333	10.6833
		10	10.6833
		10.0167	10.6833
		10.0333	10.6833
		10.05	10.6833
		10.0667	10.6833
		10.0833	10.6833
		10.1	10.6833
		10.1167	10.6833
		10.1333	10.6833
		10.15	10.6833
		10.1667	10.6833
		10.1833	10.6833
		10.2	10.6833
		10.2167	10.6833
		10.2333	10.6833
		10.25	10.6833
		10.2667	10.6833
		10.2833	10.6833
		10.3	10.6833
		10.3167	10.6833
		10.3333	10.6833
		10.35	10.6833
		10.3667	10.6833
		10.3833	10.6833
		10.4	10.6833
		10.4167	10.6833
		10.4333	10.6833
		10.45	10.6833
		10.4667	10.6833
		10.4833	10.6833
		10.5	10.6833
		10.5167	10.6833
		10.5333	10.75
		10.55	10.75
		10.5667	10.8
		10.5833	10.8
		10.6	10.8
		10.6167	10.85
		10.6333	10.85
		10.65	10.85
		10.6667	10.9167
		10.6833	10.9167
		10.7	10.9167
		10.7167	10.9167
		10.7333	11
		10.75	11
		10.7667	11
		10.7833	11
		10.8	11.1667
		10.8167	11.1667
		10.8333	11.1667
		10.85	11.1667
		10.8667	11.1667
		10.8833	11.1667
		10.9	11.5667
		10.9167	11.5667
		10.9333	11.5667
		10.95	11.5667
		10.9667	11.5667
		10.9833	11.5667
		11	11.5667
		11.0167	11.5667
		11.0333	11.5667
		11.05	11.5667
		11.0667	11.5667
		11.0833	11.5667
		11.1	11.5667
		11.1167	11.5667
		11.1333	11.5667
		11.15	11.5667
		11.1667	11.7167
		11.1833	11.7167
		11.2	11.7167
		11.2167	11.7167
		11.2333	11.7167
		11.25	11.7167
		11.2667	11.7167
		11.2833	11.7167
		11.3	11.7167
		11.3167	11.7167
		11.3333	11.7167
		11.35	11.7167
		11.3667	11.7167
		11.3833	11.7167
		11.4	11.7167
		11.4167	11.7167
		11.4333	11.9167
		11.45	11.9167
		11.4667	11.9167
		11.4833	11.9167
		11.5	11.9167
		11.5167	11.9167
		11.5333	12.5
		11.55	12.5
		11.5667	12.5
		11.5833	12.5
		11.6	12.5
		11.6167	12.5
		11.6333	12.5
		11.65	12.6667
		11.6667	12.6667
		11.6833	12.6667
		11.7	12.6667
		11.7167	12.6667
		11.7333	12.6667
		11.75	12.6667
		11.7667	12.6667
		11.7833	12.6667
		11.8	12.6667
		11.8167	12.6667
		11.8333	12.6667
		11.85	12.6667
		11.8667	12.6667
		11.8833	13.1667
		11.9	13.1667
		11.9167	13.1667
		11.9333	13.1667
		11.95	13.1667
		11.9667	13.1667
		11.9833	13.1667
		12	13.1667
		12.0167	13.1667
		12.0333	13.1667
		12.05	13.1667
		12.0667	13.1667
		12.0833	13.1667
		12.1	13.1667
		12.1167	13.1667
		12.1333	13.1667
		12.15	13.1667
		12.1667	13.1667
		12.1833	13.1667
		12.2	13.1667
		12.2167	13.1667
		12.2333	13.1667
		12.25	13.55
		12.2667	13.55
		12.2833	13.55
		12.3	13.55
		12.3167	13.55
		12.3333	13.55
		12.35	13.55
		12.3667	13.55
		12.3833	13.55
		12.4	13.55
		12.4167	13.55
		12.4333	14.1667
		12.45	14.1667
		12.4667	14.1667
		12.4833	14.1667
		12.5	14.1667
		12.5167	14.1667
		12.5333	14.1667
		12.55	14.1667
		12.5667	14.5167
		12.5833	14.5167
		12.6	14.5167
		12.6167	14.5167
		12.6333	14.5167
		12.65	14.5167
		12.6667	14.5167
		12.6833	14.5167
		12.7	14.5167
		12.7167	14.5167
		12.7333	14.5167
		12.75	14.5167
		12.7667	14.5167
		12.7833	14.5167
		12.8	14.5167
		12.8167	14.5167
		12.8333	14.5167
		12.85	14.5167
		12.8667	14.5167
		12.8833	14.5167
		12.9	14.5167
		12.9167	14.5167
		12.9333	14.5167
		12.95	14.7
		12.9667	14.7
		12.9833	14.7
		13	14.7
		13.0167	14.7
		13.0333	14.7
		13.05	14.7
		13.0667	14.7
		13.0833	14.7
		13.1	14.7
		13.1167	14.7
		13.1333	14.7
		13.15	14.7
		13.1667	14.7
		13.1833	14.7
		13.2	14.7
		13.2167	14.7
		13.2333	14.7
		13.25	14.7
		13.2667	14.7
		13.2833	14.7
		13.3	14.7
		13.3167	14.7
		13.3333	14.7
		13.35	15.5333
		13.3667	15.5333
		13.3833	15.5333
		13.4	15.5333
		13.4167	15.5333
		13.4333	15.5333
		13.45	15.5333
		13.4667	15.5333
		13.4833	15.7167
		13.5	15.7167
		13.5167	15.7167
		13.5333	15.7167
		13.55	15.7167
		13.5667	15.7167
		13.5833	15.7167
		13.6	15.7167
		13.6167	15.7167
		13.6333	15.7167
		13.65	15.7167
		13.6667	15.7167
		13.6833	15.7167
		13.7	15.7167
		13.7167	15.7167
		13.7333	15.7167
		13.75	15.7167
		13.7667	15.7167
		13.7833	15.7167
		13.8	15.7167
		13.8167	15.7167
		13.8333	15.7167
		13.85	15.7167
		13.8667	15.7167
		13.8833	15.7167
		13.9	15.7167
		13.9167	15.7167
		13.9333	15.7167
		13.95	15.7167
		13.9667	15.7167
		13.9833	15.7167
		14	16.5833
		14.0167	16.5833
		14.0333	15.7167
		14.05	16.5833
		14.0667	16.5833
		14.0833	16.5833
		14.1	16.5833
		14.1167	16.5833
		14.1333	16.5833
		14.15	16.5833
		14.1667	16.5833
		14.1833	16.5833
		14.2	16.5833
		14.2167	16.5833
		14.2333	16.5833
		14.25	16.5833
		14.2667	16.5833
		14.2833	16.5833
		14.3	16.5833
		14.3167	16.5833
		14.3333	16.5833
		14.35	16.5833
		14.3667	16.5833
		14.3833	16.5833
		14.4	16.7833
		14.4167	16.7833
		14.4333	16.7833
		14.45	16.7833
		14.4667	16.7833
		14.4833	16.7833
		14.5	16.7833
		14.5167	16.7833
		14.5333	16.7833
		14.55	16.7833
		14.5667	16.7833
		14.5833	17.65
		14.6	17.65
		14.6167	17.65
		14.6333	17.65
		14.65	17.65
		14.6667	17.65
		14.6833	17.65
		14.7	17.65
		14.7167	17.65
		14.7333	17.65
		14.75	17.65
		14.7667	17.65
		14.7833	17.65
		14.8	17.65
		14.8167	17.65
		14.8333	17.65
		14.85	17.65
		14.8667	17.65
		14.8833	17.65
		14.9	17.65
		14.9167	17.65
		14.9333	17.65
		14.95	17.65
		14.9667	17.65
		14.9833	17.65
		15	17.65
		15.0167	17.65
		15.0333	17.65
		15.05	17.65
		15.0667	17.65
		15.0833	17.65
		15.1	17.65
		15.1167	17.65
		15.1333	17.65
		15.15	17.65
		15.1667	17.65
		15.1833	17.65
		15.2	17.65
		15.2167	17.65
		15.2333	17.65
		15.25	17.65
		15.2667	17.65
		15.2833	17.65
		15.3	17.65
		15.3167	17.65
		15.3333	17.65
		15.35	17.65
		15.3667	17.65
		15.3833	17.65
		15.4	17.65
		15.4167	17.65
		15.4333	18.3833
		15.45	18.3833
		15.4667	18.3833
		15.4833	18.3833
		15.5	18.3833
		15.5167	18.3833
		15.5333	18.3833
		15.55	18.3833
		15.5667	18.3833
		15.5833	18.3833
		15.6	18.3833
		15.6167	18.7833
		15.6333	18.7833
		15.65	18.7833
		15.6667	18.7833
		15.6833	18.7833
		15.7	18.7833
		15.7167	18.7833
		15.7333	18.7833
		15.75	18.7833
		15.7667	18.7833
		15.7833	18.7833
		15.8	18.7833
		15.8167	18.7833
		15.8333	18.7833
		15.85	18.7833
		15.8667	18.7833
		15.8833	18.7833
		15.9	18.7833
		15.9167	18.7833
		15.9333	18.7833
		15.95	18.7833
		15.9667	18.7833
		15.9833	18.7833
		16	18.7833
		16.0167	18.7833
		16.0333	18.7833
		16.05	18.7833
		16.0667	18.7833
		16.0833	18.7833
		16.1	18.7833
		16.1167	18.7833
		16.1333	18.7833
		16.15	18.7833
		16.1667	18.7833
		16.1833	18.7833
		16.2	18.7833
		16.2167	18.7833
		16.2333	18.7833
		16.25	18.7833
		16.2667	18.7833
		16.2833	18.7833
		16.3	18.7833
		16.3167	18.7833
		16.3333	18.7833
		16.35	18.7833
		16.3667	18.7833
		16.3833	18.7833
		16.4	18.7833
		16.4167	18.7833
		16.4333	18.7833
		16.45	18.7833
		16.4667	18.7833
		16.4833	18.7833
		16.5	18.7833
		16.5167	20.3167
		16.5333	20.3167
		16.55	20.3167
		16.5667	20.3167
		16.5833	20.3167
		16.6	20.3167
		16.6167	20.3167
		16.6333	20.3167
		16.65	20.3167
		16.6667	20.3167
		16.6833	20.3167
		16.7	20.3167
		16.7167	20.3167
		16.7333	20.3167
		16.75	20.3167
		16.7667	20.3167
		16.7833	20.3167
		16.8	20.3167
		16.8167	20.3167
		16.8333	20.3167
		16.85	20.3167
		16.8667	20.3167
		16.8833	20.3167
		16.9	20.3167
		16.9167	20.3167
		16.9333	20.3167
		16.95	20.3167
		16.9667	20.3167
		16.9833	20.3167
		17	20.3167
		17.0167	20.3167
		17.0333	20.3167
		17.05	20.3167
		17.0667	20.3167
		17.0833	20.3167
		17.1	20.3167
		17.1167	20.3167
		17.1333	20.3167
		17.15	20.3167
		17.1667	20.55
		17.1833	20.3167
		17.2	20.55
		17.2167	20.55
		17.2333	20.3167
		17.25	20.3167
		17.2667	20.55
		17.2833	20.55
		17.3	20.55
		17.3167	20.55
		17.3333	20.55
		17.35	20.55
		17.3667	20.55
		17.3833	20.55
		17.4	20.55
		17.4167	20.55
		17.4333	20.55
		17.45	20.55
		17.4667	20.55
		17.4833	20.55
		17.5	20.55
		17.5167	20.55
		17.5333	20.55
		17.55	20.55
		17.5667	20.55
		17.5833	20.55
		17.6	20.55
		17.6167	21.5333
		17.6333	21.5333
		17.65	21.5333
		17.6667	21.5333
		17.6833	21.5333
		17.7	21.5333
		17.7167	21.5333
		17.7333	21.5333
		17.75	21.5333
		17.7667	21.5333
		17.7833	21.5333
		17.8	21.5333
		17.8167	21.5333
		17.8333	21.5333
		17.85	21.5333
		17.8667	21.5333
		17.8833	21.5333
		17.9	21.5333
		17.9167	21.5333
		17.9333	21.5333
		17.95	21.5333
		17.9667	21.5333
		17.9833	21.5333
		18	21.5333
		18.0167	21.5333
		18.0333	21.5333
		18.05	21.5333
		18.0667	21.5333
		18.0833	21.5333
		18.1	21.5333
		18.1167	21.5333
		18.1333	21.5333
		18.15	21.5333
		18.1667	21.5333
		18.1833	21.5333
		18.2	21.5333
		18.2167	21.5333
		18.2333	21.5333
		18.25	21.5333
		18.2667	21.5333
		18.2833	21.5333
		18.3	21.5333
		18.3167	21.5333
		18.3333	21.5333
		18.35	21.5333
		18.3667	21.5333
		18.3833	21.5333
		18.4	21.5333
		18.4167	21.5333
		18.4333	21.5333
		18.45	21.5333
		18.4667	21.5333
		18.4833	21.5333
		18.5	21.5333
		18.5167	21.5333
		18.5333	21.5333
		18.55	21.5333
		18.5667	21.5333
		18.5833	23.0333
		18.6	23.0333
		18.6167	23.0333
		18.6333	23.0333
		18.65	23.0333
		18.6667	23.0333
		18.6833	23.0333
		18.7	23.0333
		18.7167	23.0333
		18.7333	23.0333
		18.75	23.0333
		18.7667	23.0333
		18.7833	23.0333
		18.8	23.0333
		18.8167	23.0333
		18.8333	23.0333
		18.85	23.0333
		18.8667	23.0333
		18.8833	23.0333
		18.9	23.0333
		18.9167	23.0333
		18.9333	23.0333
		18.95	23.0333
		18.9667	23.0333
		18.9833	23.0333
		19	23.0333
		19.0167	23.0333
		19.0333	23.0333
		19.05	23.0333
		19.0667	23.0333
		19.0833	23.0333
		19.1	23.0333
		19.1167	23.0333
		19.1333	23.0333
		19.15	23.0333
		19.1667	23.0333
		19.1833	23.0333
		19.2	23.0333
		19.2167	23.0333
		19.2333	23.0333
		19.25	23.0333
		19.2667	23.0333
		19.2833	23.0333
		19.3	23.0333
		19.3167	23.0333
		19.3333	23.0333
		19.35	23.0333
		19.3667	23.0333
		19.3833	23.0333
		19.4	23.0333
		19.4167	23.0333
		19.4333	23.0333
		19.45	23.0333
		19.4667	23.0333
		19.4833	23.0333
		19.5	23.0333
		19.5167	23.0333
		19.5333	23.0333
		19.55	23.0333
		19.5667	23.0333
		19.5833	23.0333
		19.6	23.0333
		19.6167	23.0333
		19.6333	23.0333
		19.65	23.0333
		19.6667	23.0333
		19.6833	23.0333
		19.7	23.0333
		19.7167	23.0333
		19.7333	23.0333
		19.75	23.0333
		19.7667	23.0333
		19.7833	23.0333
		19.8	23.0333
		19.8167	23.0333
		19.8333	23.0333
		19.85	23.0333
		19.8667	23.0333
		19.8833	23.0333
		19.9	23.0333
		19.9167	23.0333
		19.9333	23.0333
		19.95	23.0333
		19.9667	23.0333
		19.9833	23.0333
		20	23.0333
		20.0167	23.0333
		20.0333	23.0333
		20.05	23.0333
		20.0667	23.0333
		20.0833	23.0333
		20.1	23.0333
		20.1167	23.0333
		20.1333	23.0333
		20.15	23.0333
		20.1667	23.0333
		20.1833	23.0333
		20.2	23.0333
		20.2167	23.0333
		20.2333	24.1667
		20.25	24.1667
		20.2667	24.1667
		20.2833	24.1667
		20.3	24.1667
		20.3167	24.1667
		20.3333	24.1667
		20.35	24.1667
		20.3667	24.1667
		20.3833	24.1667
		20.4	24.1667
		20.4167	24.1667
		20.4333	24.1667
		20.45	24.1667
		20.4667	24.1667
		20.4833	26.4833
		20.5	26.4833
		20.5167	26.4833
		20.5333	26.4833
		20.55	26.4833
		20.5667	26.4833
		20.5833	26.4833
		20.6	26.4833
		20.6167	26.4833
		20.6333	26.4833
		20.65	26.4833
		20.6667	26.4833
		20.6833	26.4833
		20.7	26.4833
		20.7167	26.4833
		20.7333	26.4833
		20.75	26.4833
		20.7667	26.4833
		20.7833	26.4833
		20.8	26.4833
		20.8167	26.4833
		20.8333	26.4833
		20.85	26.4833
		20.8667	26.4833
		20.8833	26.4833
		20.9	26.4833
		20.9167	26.4833
		20.9333	26.4833
		20.95	26.4833
		20.9667	26.4833
		20.9833	26.4833
		21	26.4833
		21.0167	26.4833
		21.0333	26.4833
		21.05	26.4833
		21.0667	26.4833
		21.0833	26.4833
		21.1	26.4833
		21.1167	26.4833
		21.1333	26.4833
		21.15	26.4833
		21.1667	26.4833
		21.1833	26.4833
		21.2	26.4833
		21.2167	26.4833
		21.2333	26.4833
		21.25	26.4833
		21.2667	26.4833
		21.2833	26.4833
		21.3	26.4833
		21.3167	26.4833
		21.3333	26.4833
		21.35	26.4833
		21.3667	26.4833
		21.3833	26.4833
		21.4	26.4833
		21.4167	26.4833
		21.4333	26.4833
		21.45	26.4833
		21.4667	26.4833
		21.4833	26.4833
		21.5	26.4833
		21.5167	27.1333
		21.5333	27.1333
		21.55	27.1333
		21.5667	27.1333
		21.5833	27.1333
		21.6	27.1333
		21.6167	27.1333
		21.6333	27.1333
		21.65	27.1333
		21.6667	27.1333
		21.6833	27.1333
		21.7	27.1333
		21.7167	27.1333
		21.7333	27.1333
		21.75	27.1333
		21.7667	27.1333
		21.7833	27.1333
		21.8	27.1333
		21.8167	27.1333
		21.8333	27.1333
		21.85	27.1333
		21.8667	27.1333
		21.8833	27.1333
		21.9	27.1333
		21.9167	27.1333
		21.9333	27.1333
		21.95	27.1333
		21.9667	26.4833
		21.9833	26.4833
		22	26.4833
		22.0167	26.4833
		22.0333	26.4833
		22.05	26.4833
		22.0667	26.4833
		22.0833	26.4833
		22.1	27.1333
		22.1167	27.1333
		22.1333	27.1333
		22.15	27.1333
		22.1667	27.1333
		22.1833	27.1333
		22.2	27.1333
		22.2167	27.1333
		22.2333	27.1333
		22.25	27.1333
		22.2667	27.1333
		22.2833	27.1333
		22.3	27.1333
		22.3167	27.1333
		22.3333	27.1333
		22.35	27.1333
		22.3667	27.1333
		22.3833	27.1333
		22.4	27.1333
		22.4167	27.1333
		22.4333	27.1333
		22.45	27.1333
		22.4667	27.1333
		22.4833	27.1333
		22.5	27.1333
		22.5167	27.1333
		22.5333	27.1333
		22.55	27.1333
		22.5667	27.1333
		22.5833	27.1333
		22.6	27.1333
		22.6167	27.1333
		22.6333	27.1333
		22.65	27.1333
		22.6667	27.1333
		22.6833	27.1333
		22.7	27.1333
		22.7167	27.1333
		22.7333	27.1333
		22.75	27.1333
		22.7667	27.1333
		22.7833	27.1333
		22.8	27.1333
		22.8167	27.1333
		22.8333	27.1333
		22.85	27.1333
		22.8667	27.1333
		22.8833	27.1333
		22.9	27.1333
		22.9167	27.1333
		22.9333	27.1333
		22.95	27.1333
		22.9667	27.1333
		22.9833	27.1333
		23	27.1333
		23.0167	27.1333
		23.0333	27.1333
		23.05	27.1333
		23.0667	27.1333
		23.0833	27.1333
		23.1	27.1333
		23.1167	27.1333
		23.1333	27.1333
		23.15	27.1333
		23.1667	27.1333
		23.1833	27.1333
		23.2	27.1333
		23.2167	27.1333
		23.2333	27.5833
		23.25	27.5833
		23.2667	27.5833
		23.2833	27.5833
		23.3	27.5833
		23.3167	27.5833
		23.3333	27.5833
		23.35	27.5833
		23.3667	27.5833
		23.3833	27.5833
		23.4	27.5833
		23.4167	27.5833
		23.4333	27.5833
		23.45	27.5833
		23.4667	27.5833
		23.4833	27.5833
		23.5	27.5833
		23.5167	27.5833
		23.5333	27.5833
		23.55	27.5833
		23.5667	27.5833
		23.5833	27.5833
		23.6	27.1333
		23.6167	27.1333
		23.6333	27.1333
		23.65	27.1333
		23.6667	27.1333
		23.6833	27.1333
		23.7	27.1333
		23.7167	27.1333
		23.7333	27.1333
		23.75	27.1333
		23.7667	27.1333
		23.7833	27.1333
		23.8	27.1333
		23.8167	27.1333
		23.8333	27.1333
		23.85	27.1333
		23.8667	27.1333
		23.8833	27.1333
		23.9	27.1333
		23.9167	27.1333
		23.9333	27.1333
		23.95	27.1333
		23.9667	27.1333
		23.9833	27.1333
		24	27.1333
		24.0167	27.1333
		24.0333	27.1333
		24.05	27.1333
		24.0667	27.1333
		24.0833	27.5833
		24.1	27.5833
		24.1167	27.5833
		24.1333	27.5833
		24.15	27.5833
		24.1667	27.5833
		24.1833	27.5833
		24.2	27.5833
		24.2167	27.5833
		24.2333	27.5833
		24.25	27.5833
		24.2667	27.5833
		24.2833	27.5833
		24.3	27.5833
		24.3167	27.5833
		24.3333	27.5833
		24.35	27.5833
		24.3667	27.5833
		24.3833	27.5833
		24.4	27.5833
		24.4167	27.5833
		24.4333	27.5833
		24.45	27.5833
		24.4667	27.5833
		24.4833	27.5833
		24.5	27.5833
		24.5167	27.5833
		24.5333	27.5833
		24.55	27.5833
		24.5667	27.5833
		24.5833	27.5833
		24.6	27.5833
		24.6167	27.5833
		24.6333	27.5833
		24.65	27.5833
		24.6667	27.5833
		24.6833	27.5833
		24.7	27.5833
		24.7167	27.5833
		24.7333	27.5833
		24.75	27.5833
		24.7667	27.5833
		24.7833	27.5833
		24.8	27.5833
		24.8167	27.5833
		24.8333	27.5833
		24.85	27.5833
		24.8667	27.5833
		24.8833	27.5833
		24.9	27.5833
		24.9167	27.5833
		24.9333	27.5833
		24.95	27.5833
		24.9667	27.5833
		24.9833	27.5833
		25	27.5833
		25.0167	27.5833
		25.0333	27.5833
		25.05	27.5833
		25.0667	27.5833
		25.0833	27.5833
		25.1	27.5833
		25.1167	27.5833
		25.1333	27.5833
		25.15	27.5833
		25.1667	27.5833
		25.1833	27.5833
		25.2	27.5833
		25.2167	27.5833
		25.2333	27.5833
		25.25	27.5833
		25.2667	27.5833
		25.2833	27.5833
		25.3	28.8667
		25.3167	28.8667
		25.3333	28.8667
		25.35	28.8667
		25.3667	28.8667
		25.3833	28.8667
		25.4	28.8667
		25.4167	28.8667
		25.4333	28.8667
		25.45	28.8667
		25.4667	28.8667
		25.4833	28.8667
		25.5	28.8667
		25.5167	28.8667
		25.5333	28.8667
		25.55	28.8667
		25.5667	28.8667
		25.5833	28.8667
		25.6	27.5833
		25.6167	27.5833
		25.6333	27.5833
		25.65	27.5833
		25.6667	27.5833
		25.6833	27.5833
		25.7	27.5833
		25.7167	27.5833
		25.7333	27.5833
		25.75	27.5833
		25.7667	27.5833
		25.7833	27.5833
		25.8	27.5833
		25.8167	27.5833
		25.8333	27.5833
		25.85	27.5833
		25.8667	27.5833
		25.8833	27.5833
		25.9	27.5833
		25.9167	27.5833
		25.9333	27.5833
		25.95	27.5833
		25.9667	27.5833
		25.9833	27.5833
		26	27.5833
		26.0167	27.5833
		26.0333	27.5833
		26.05	27.5833
		26.0667	27.5833
		26.0833	27.5833
		26.1	27.5833
		26.1167	27.5833
		26.1333	27.5833
		26.15	27.5833
		26.1667	27.5833
		26.1833	27.5833
		26.2	27.5833
		26.2167	27.5833
		26.2333	27.5833
		26.25	27.5833
		26.2667	27.5833
		26.2833	27.5833
		26.3	27.5833
		26.3167	27.5833
		26.3333	27.5833
		26.35	27.5833
		26.3667	27.5833
		26.3833	27.5833
		26.4	27.5833
		26.4167	27.1333
		26.4333	27.5833
		26.45	27.1333
		26.4667	27.1333
		26.4833	27.1333
		26.5	27.1333
		26.5167	27.1333
		26.5333	27.1333
		26.55	27.1333
		26.5667	27.1333
		26.5833	27.1333
		26.6	27.1333
		26.6167	27.1333
		26.6333	27.1333
		26.65	27.1333
		26.6667	27.1333
		26.6833	27.5833
		26.7	27.5833
		26.7167	27.5833
		26.7333	27.5833
		26.75	27.5833
		26.7667	27.5833
		26.7833	27.5833
		26.8	27.5833
		26.8167	27.5833
		26.8333	27.5833
		26.85	27.5833
		26.8667	27.5833
		26.8833	27.5833
		26.9	27.5833
		26.9167	27.5833
		26.9333	27.5833
		26.95	28.8667
		26.9667	28.8667
		26.9833	28.8667
		27	28.8667
		27.0167	28.8667
		27.0333	28.8667
		27.05	28.8667
		27.0667	28.8667
		27.0833	28.8667
		27.1	28.8667
		27.1167	28.8667
		27.1333	28.8667
		27.15	28.8667
		27.1667	28.8667
		27.1833	28.8667
		27.2	28.8667
		27.2167	28.8667
		2.26667	2.38333
		2.28333	2.38333
		2.3	2.41667
		2.31667	2.46667
		2.33333	2.46667
		2.35	2.5
		2.36667	2.5
		2.38333	2.55
		2.4	2.6
		2.41667	2.6
		2.43333	2.63333
		2.45	2.63333
		2.46667	2.68333
		2.48333	2.73333
		2.5	2.73333
		2.51667	2.73333
		2.53333	2.76667
		2.55	2.81667
		2.56667	2.81667
		2.58333	2.86667
		2.6	2.86667
		2.61667	2.91667
		2.63333	2.91667
		2.65	2.93333
		2.66667	2.93333
		2.68333	2.93333
		2.7	2.93333
		2.71667	2.95
		2.73333	2.95
		2.75	2.95
		2.76667	2.95
		2.78333	2.95
		2.8	2.95
		2.81667	2.96667
		2.83333	2.96667
		2.85	2.98333
		2.86667	2.98333
		2.88333	3
		2.9	3.05
		2.91667	3.08333
		2.93333	3.11667
		2.95	3.16667
		2.96667	3.18333
		2.98333	3.21667
		3	3.25
		3.01667	3.28333
		3.03333	3.31667
		3.05	3.33333
		3.06667	3.36667
		3.08333	3.4
		3.1	3.41667
		3.11667	3.45
		3.13333	3.5
		3.15	3.53333
		3.16667	3.56667
		3.18333	3.61667
		3.2	3.65
		3.21667	3.71667
		3.23333	3.76667
		3.25	3.81667
		3.26667	3.86667
		3.28333	3.9
		3.3	3.93333
		3.31667	3.95
		3.33333	3.96667
		3.35	3.96667
		3.36667	3.95
		3.38333	3.93333
		3.4	3.91667
		3.41667	3.91667
		3.43333	3.9
		3.45	3.9
		3.46667	3.88333
		3.48333	3.88333
		3.5	3.88333
		3.51667	3.88333
		3.53333	3.88333
		3.55	3.88333
		3.56667	3.9
		3.58333	3.9
		3.6	3.9
		3.61667	3.9
		3.63333	3.91667
		3.65	3.91667
		3.66667	3.91667
		3.68333	3.91667
		3.7	3.93333
		3.71667	3.93333
		3.73333	3.93333
		3.75	3.93333
		3.76667	3.93333
		3.78333	3.93333
		3.8	3.93333
		3.81667	3.98333
		3.83333	4.01667
		3.85	4.06667
		3.86667	4.1
		3.88333	4.15
		3.9	4.2
		3.91667	4.25
		3.93333	4.33333
		3.95	4.4
		3.96667	4.46667
		3.98333	4.55
		4	4.61667
		4.01667	4.66667
		4.03333	4.7
		4.05	4.75
		4.06667	4.76667
		4.08333	4.76667
		4.1	4.78333
		4.11667	4.8
		4.13333	4.8
		4.15	4.81667
		4.16667	4.81667
		4.18333	4.81667
		4.2	4.83333
		4.21667	4.85
		4.23333	4.85
		4.25	4.86667
		4.26667	4.86667
		4.28333	4.88333
		4.3	4.88333
		4.31667	4.9
		4.33333	4.91667
		4.35	4.91667
		4.36667	4.91667
		4.38333	4.93333
		4.4	4.93333
		4.41667	4.93333
		4.43333	4.93333
		4.45	4.95
		4.46667	4.95
		4.48333	4.95
		4.5	4.96667
		4.51667	4.96667
		4.53333	4.98333
		4.55	4.98333
		4.56667	4.98333
		4.58333	5
		4.6	5
		4.61667	5
		4.63333	5
		4.65	5.01667
		4.66667	5.01667
		4.68333	5.01667
		4.7	5.03333
		4.71667	5.06667
		4.73333	5.1
		4.75	5.11667
		4.76667	5.15
		4.78333	5.15
		4.8	5.18333
		4.81667	5.2
		4.83333	5.21667
		4.85	5.23333
		4.86667	5.26667
		4.88333	5.3
		4.9	5.31667
		4.91667	5.38333
		4.93333	5.41667
		4.95	5.46667
		4.96667	5.5
		4.98333	5.6
		5	5.66667
		5.01667	5.73333
		5.03333	5.8
		5.05	5.83333
		5.06667	5.85
		5.08333	5.86667
		5.1	5.88333
		5.11667	5.91667
		5.13333	5.93333
		5.15	5.95
		5.16667	5.95
		5.18333	5.91667
		5.2	5.9
		5.21667	5.88333
		5.23333	5.86667
		5.25	5.85
		5.26667	5.83333
		5.28333	5.83333
		5.3	5.8
		5.31667	5.8
		5.33333	5.8
		5.35	5.78333
		5.36667	5.78333
		5.38333	5.78333
		5.4	5.78333
		5.41667	5.78333
		5.43333	5.73333
		5.45	5.73333
		5.46667	5.73333
		5.48333	5.73333
		5.5	5.73333
		5.51667	5.73333
		5.53333	5.73333
		5.55	5.73333
		5.56667	5.66667
		5.58333	5.66667
		5.6	5.66667
		5.61667	5.66667
		5.63333	5.66667
		5.65	5.66667
		5.66667	5.66667
		5.68333	5.66667
		5.7	5.66667
		5.71667	5.66667
		5.73333	5.83333
		5.75	5.86667
		5.76667	5.91667
		5.78333	5.95
		5.8	5.98333
		5.81667	6.01667
		5.83333	6.05
		5.85	6.08333
		5.86667	6.1
		5.88333	6.16667
		5.9	6.2
		5.91667	6.28333
		5.93333	6.35
		5.95	6.5
		5.96667	6.58333
		5.98333	6.66667
		6	6.73333
		6.01667	6.7
		6.03333	6.66667
		6.05	6.5
		6.06667	6.41667
		6.08333	6.35
		6.1	6.35
		6.11667	6.28333
		6.13333	6.28333
		6.15	6.28333
		6.16667	6.23333
		6.18333	6.23333
		6.2	6.23333
		6.21667	6.2
		6.23333	6.2
		6.25	6.2
		6.26667	6.2
		6.28333	6.2
		6.3	6.2
		6.31667	6.16667
		6.33333	6.16667
		6.35	6.16667
		6.36667	6.16667
		6.38333	6.16667
		6.4	6.16667
		6.41667	6.16667
		6.43333	6.16667
		6.45	6.16667
		6.46667	6.16667
		6.48333	6.16667
		6.5	6.16667
		6.51667	6.16667
		6.53333	6.13333
		6.55	6.13333
		6.56667	6.13333
		6.58333	6.13333
		6.6	6.13333
		6.61667	6.2
		6.63333	6.28333
		6.65	6.5
		6.66667	6.66667
		6.68333	6.75
		6.7	6.76667
		6.71667	6.8
		6.73333	6.83333
		6.75	6.88333
		6.76667	6.9
		6.78333	6.93333
		6.8	6.95
		6.81667	6.96667
		6.83333	7.03333
		6.85	7.08333
		6.86667	7.21667
		6.88333	7.31667
		6.9	7.31667
		6.91667	7.13333
		6.93333	7.08333
		6.95	7.03333
		6.96667	7
		6.98333	7
		7	6.96667
		7.01667	6.96667
		7.03333	6.95
		7.05	6.95
		7.06667	6.93333
		7.08333	6.93333
		7.1	6.93333
		7.11667	6.93333
		7.13333	6.91667
		7.15	6.91667
		7.16667	6.91667
		7.18333	6.91667
		7.2	6.91667
		7.21667	6.91667
		7.23333	6.91667
		7.25	6.9
		7.26667	6.9
		7.28333	6.9
		7.3	6.9
		7.31667	6.9
		7.33333	6.9
		7.35	6.9
		7.36667	6.9
		7.38333	6.9
		7.4	6.9
		7.41667	6.9
		7.43333	6.9
		7.45	6.9
		7.46667	6.88333
		7.48333	6.88333
		7.5	6.88333
		7.51667	6.88333
		7.53333	6.88333
		7.55	6.93333
		7.56667	6.96667
		7.58333	7.08333
		7.6	7.21667
		7.61667	7.43333
		7.63333	7.58333
		7.65	7.65
		7.66667	7.7
		7.68333	7.71667
		7.7	7.76667
		7.71667	7.78333
		7.73333	7.88333
		7.75	7.91667
		7.76667	7.76667
		7.78333	7.73333
		7.8	7.78333
		7.81667	7.81667
		7.83333	7.88333
		7.85	7.95
		7.86667	7.96667
		7.88333	8
		7.9	8.03333
		7.91667	8.05
		7.93333	8.08333
		7.95	8.13333
		7.96667	8.5
		7.98333	8.5
		8	8.65
		8.01667	8.68333
		8.03333	8.71667
		8.05	8.73333
		8.06667	8.76667
		8.08333	8.71667
		8.1	8.65
		8.11667	8.5
		8.13333	8.13333
		8.15	8.1
		8.16667	8.08333
		8.18333	8.08333
		8.2	8.05
		8.21667	8.03333
		8.23333	8.03333
		8.25	8
		8.26667	8
		8.28333	7.96667
		8.3	7.96667
		8.31667	7.95
		8.33333	7.95
		8.35	7.91667
		8.36667	7.91667
		8.38333	7.91667
		8.4	7.88333
		8.41667	7.88333
		8.43333	7.88333
		8.45	7.81667
		8.46667	7.81667
		8.48333	7.81667
		8.5	7.78333
		8.51667	7.78333
		8.53333	7.88333
		8.55	7.95
		8.56667	8
		8.58333	8.05
		8.6	8.08333
		8.61667	8.13333
		8.63333	8.5
		8.65	8.65
		8.66667	8.68333
		8.68333	8.73333
		8.7	8.76667
		8.71667	8.76667
		8.73333	8.81667
		8.75	8.85
		8.76667	8.88333
		8.78333	8.88333
		8.8	8.9
		8.81667	8.93333
		8.83333	8.96667
		8.85	8.98333
		8.86667	9.01667
		8.88333	9.05
		8.9	9.05
		8.91667	9.1
		8.93333	9.61667
		8.95	9.65
		8.96667	9.68333
		8.98333	9.71667
		9	9.65
		9.01667	9.1
		9.03333	9.05
		9.05	9.01667
		9.06667	8.98333
		9.08333	8.98333
		9.1	8.96667
		9.11667	8.93333
		9.13333	8.93333
		9.15	8.9
		9.16667	8.9
		9.18333	8.88333
		9.2	8.88333
		9.21667	8.85
		9.23333	8.85
		9.25	8.81667
		9.26667	8.81667
		9.28333	8.81667
		9.3	8.8
		9.31667	8.8
		9.33333	8.76667
		9.35	8.76667
		9.36667	8.76667
		9.38333	8.73333
		9.4	8.73333
		9.41667	8.73333
		9.43333	8.73333
		9.45	8.71667
		9.46667	8.71667
		9.48333	8.76667
		9.5	8.81667
		9.51667	8.88333
		9.53333	8.9
		9.55	8.96667
		9.56667	8.98333
		9.58333	9.01667
		9.6	9.1
		9.61667	9.61667
		9.63333	9.65
		9.65	9.68333
		9.66667	9.71667
		9.68333	9.71667
		9.7	9.75
		9.71667	9.76667
		9.73333	9.8
		9.75	10.65
		9.76667	10.4
		9.78333	10.3
		9.8	10.2
		9.81667	10.0833
		9.83333	10.8333
		9.85	10.8333
		9.86667	10.85
		9.88333	10.8333
		9.9	10.8333
		9.91667	10.8333
		9.93333	10.0833
		9.95	10.0833
		9.96667	10.0833
		9.98333	10.2
		10	10.2
		10.0167	10.3
		10.0333	10.3
		10.05	10.3
		10.0667	10.3
		10.0833	10.4
		10.1	10.4
		10.1167	10.4
		10.1333	10.65
		10.15	10.65
		10.1667	10.65
		10.1833	10.65
		10.2	9.8
		10.2167	9.8
		10.2333	9.8
		10.25	9.76667
		10.2667	9.76667
		10.2833	9.76667
		10.3	9.75
		10.3167	9.75
		10.3333	9.75
		10.35	9.71667
		10.3667	9.71667
		10.3833	9.71667
		10.4	9.71667
		10.4167	9.68333
		10.4333	9.68333
		10.45	9.68333
		10.4667	9.65
		10.4833	9.65
		10.5	9.65
		10.5167	9.61667
		10.5333	9.68333
		10.55	9.71667
		10.5667	9.76667
		10.5833	10.65
		10.6	10.4
		10.6167	10.3
		10.6333	10.0833
		10.65	10.8333
		10.6667	10.85
		10.6833	10.85
		10.7	10.8833
		10.7167	10.9167
		10.7333	10.9167
		10.75	10.95
		10.7667	10.9833
		10.7833	10.9833
		10.8	11.0167
		10.8167	11.05
		10.8333	11.0833
		10.85	11.1167
		10.8667	11.1167
		10.8833	11.15
		10.9	11.65
		10.9167	11.2333
		10.9333	11.2333
		10.95	11.8833
		10.9667	11.9167
		10.9833	11.9167
		11	11.95
		11.0167	11.9833
		11.0333	11.9833
		11.05	12.0167
		11.0667	12.05
		11.0833	12.05
		11.1	12.0833
		11.1167	12.6833
		11.1333	12.0833
		11.15	12.0167
		11.1667	11.9833
		11.1833	11.95
		11.2	11.9167
		11.2167	11.8833
		11.2333	11.2333
		11.25	11.65
		11.2667	11.65
		11.2833	11.15
		11.3	11.15
		11.3167	11.1167
		11.3333	11.1167
		11.35	11.1167
		11.3667	11.0833
		11.3833	11.0833
		11.4	11.05
		11.4167	11.05
		11.4333	11.05
		11.45	11.0167
		11.4667	11.0167
		11.4833	11.0167
		11.5	10.9833
		11.5167	10.9833
		11.5333	10.9833
		11.55	10.95
		11.5667	10.95
		11.5833	10.95
		11.6	10.9167
		11.6167	10.9167
		11.6333	10.9167
		11.65	10.9167
		11.6667	10.8833
		11.6833	10.8833
		11.7	10.9167
		11.7167	10.9833
		11.7333	11.05
		11.75	11.0833
		11.7667	11.15
		11.7833	11.65
		11.8	11.2333
		11.8167	11.8833
		11.8333	11.9167
		11.85	11.95
		11.8667	11.9833
		11.8833	12.0167
		11.9	12.05
		11.9167	12.0833
		11.9333	12.6833
		11.95	12.55
		11.9667	12.55
		11.9833	12.3667
		12	12.9333
		12.0167	12.9667
		12.0333	12.9667
		12.05	13
		12.0667	13.0333
		12.0833	13.0667
		12.1	13.0333
		12.1167	12.9667
		12.1333	12.9333
		12.15	12.3667
		12.1667	12.55
		12.1833	12.6833
		12.2	12.0833
		12.2167	12.0833
		12.2333	12.05
		12.25	12.05
		12.2667	12.0167
		12.2833	12.0167
		12.3	11.9833
		12.3167	11.9833
		12.3333	11.9833
		12.35	11.95
		12.3667	11.95
		12.3833	11.95
		12.4	11.9167
		12.4167	11.9167
		12.4333	11.9167
		12.45	11.8833
		12.4667	11.8833
		12.4833	11.8833
		12.5	11.2333
		12.5167	11.2333
		12.5333	11.2333
		12.55	11.2333
		12.5667	11.65
		12.5833	11.65
		12.6	11.65
		12.6167	11.65
		12.6333	11.65
		12.65	11.15
		12.6667	11.15
		12.6833	11.15
		12.7	11.1167
		12.7167	11.15
		12.7333	11.2333
		12.75	11.8833
		12.7667	11.95
		12.7833	12.0167
		12.8	12.05
		12.8167	12.0833
		12.8333	12.6833
		12.85	12.55
		12.8667	12.3667
		12.8833	12.9333
		12.9	12.9667
		12.9167	13
		12.9333	13.0333
		12.95	13.0333
		12.9667	13.0667
		12.9833	13.7167
		13	13.6
		13.0167	13.4333
		13.0333	13.4333
		13.05	14
		13.0667	14.0333
		13.0833	14.0667
		13.1	14.0333
		13.1167	14
		13.1333	13.6
		13.15	13.7167
		13.1667	13.7167
		13.1833	13.0667
		13.2	13.0333
		13.2167	13.0333
		13.2333	13
		13.25	13
		13.2667	12.9667
		13.2833	12.9667
		13.3	12.9333
		13.3167	12.9333
		13.3333	12.9333
		13.35	12.3667
		13.3667	12.3667
		13.3833	12.3667
		13.4	12.3667
		13.4167	12.55
		13.4333	12.55
		13.45	12.55
		13.4667	12.6833
		13.4833	12.6833
		13.5	12.6833
		13.5167	12.6833
		13.5333	12.0833
		13.55	12.0833
		13.5667	12.0833
		13.5833	12.0833
		13.6	12.05
		13.6167	12.05
		13.6333	12.05
		13.65	12.05
		13.6667	12.0167
		13.6833	12.0167
		13.7	12.0167
		13.7167	11.9833
		13.7333	11.9833
		13.75	11.9833
		13.7667	12.0167
		13.7833	12.0833
		13.8	12.6833
		13.8167	12.3667
		13.8333	12.9333
		13.85	13
		13.8667	13.0333
		13.8833	13.0667
		13.9	13.7167
		13.9167	13.6
		13.9333	13.4333
		13.95	14
		13.9667	14.0333
		13.9833	14.0667
		14	14.0667
		14.0167	14.1
		14.0333	14.1333
		14.05	14.1667
		14.0667	14.1667
		14.0833	14.55
		14.1	15.0833
		14.1167	15.1167
		14.1333	15.1167
		14.15	15.0833
		14.1667	14.55
		14.1833	14.1667
		14.2	14.1333
		14.2167	14.1
		14.2333	14.0667
		14.25	14.0667
		14.2667	14.0333
		14.2833	14.0333
		14.3	14
		14.3167	14
		14.3333	14
		14.35	13.4333
		14.3667	13.4333
		14.3833	13.4333
		14.4	13.6
		14.4167	13.6
		14.4333	13.6
		14.45	13.7167
		14.4667	13.7167
		14.4833	13.7167
		14.5	13.7167
		14.5167	13.0667
		14.5333	13.0667
		14.55	13.0667
		14.5667	13.0333
		14.5833	13.0333
		14.6	13.0333
		14.6167	13.0333
		14.6333	13
		14.65	13
		14.6667	13
		14.6833	13
		14.7	12.9667
		14.7167	12.9667
		14.7333	12.9667
		14.75	12.9667
		14.7667	12.9333
		14.7833	12.9333
		14.8	12.9333
		14.8167	12.9333
		14.8333	12.3667
		14.85	12.9333
		14.8667	13
		14.8833	13.0667
		14.9	13.7167
		14.9167	13.6
		14.9333	14
		14.95	14.0333
		14.9667	14.0667
		14.9833	14.1
		15	14.1333
		15.0167	14.1333
		15.0333	14.1667
		15.05	14.55
		15.0667	15.0833
		15.0833	15.1167
		15.1	15.15
		15.1167	15.15
		15.1333	16.0667
		15.15	15.8
		15.1667	15.2667
		15.1833	15.4667
		15.2	15.4667
		15.2167	15.2667
		15.2333	15.8
		15.25	16.0667
		15.2667	15.15
		15.2833	15.1167
		15.3	15.1167
		15.3167	15.0833
		15.3333	15.0833
		15.35	14.55
		15.3667	14.55
		15.3833	14.1667
		15.4	14.1667
		15.4167	14.1667
		15.4333	14.1333
[truncated: 5,168 more rows]

## Sheet: Figure4f
Figure 4e		Forehead, Loggers (h)	Forehead, Camera (h)	Chest, Loggers (h)	Chest, Camera (h)	Abdomen, Loggers (h)	Abdomen, Camera (h)	Thigh, Loggers (h)	Thigh, Camera (h)	Upper Arm, Loggers (h)	Upper Arm, Camera (h)
		3.61667	-0.139167	2.56667	-1.48806	3.38333	0.173333	-0.933333	-1.55056	3.51667	-1.20472
		3.6	-2.25	2.55	-2.35583	3.36667	-0.308889	-0.95	-1.50389	3.5	-2.15694
		3.58333	-2.34722	2.53333	-2.32556	3.35	-0.0783333	0.05	-3.55639	3.48333	-3.14472
		3.56667	-0.5	2.51667	0.317222	3.33333	-1.16139	0.0333333	-3.61611	3.46667	-0.958333
		3.55	-0.579167	2.5	0.0552778	3.31667	-0.366667	0.0166667	-3.83972	3.45	-0.844722
		3.53333	-0.583611	2.48333	0.628889	3.3	-0.854444	0	-0.647222	3.43333	-0.797222
		3.51667	1.01556	2.46667	0.344444	3.28333	1.61083	-0.0166667	-0.733056	3.41667	-0.120278
		3.5	1.13583	2.45	0.6875	3.26667	1.08611	-0.0333333	-0.851667	3.4	0.2825
		3.48333	-2.48972	2.43333	0.386111	3.25	1.075	-0.05	3.11028	3.38333	0.137778
		3.46667	-2.60972	2.41667	1.03056	3.23333	3.8275	-0.0666667	-0.686111	3.36667	0.172778
		3.45	-2.76417	2.4	2.41306	3.21667	3.79639	-0.0833333	-0.799444	3.35
		3.43333	0.555833	2.38333	2.42667	3.2	2.80417	-0.1	-0.834722	3.33333
		3.41667	0.246667	2.36667	0.0872222	3.18333	-0.566111	-0.116667	-0.0163889	3.31667
		3.4	0.194167	2.35	0.479444	3.16667	0.287778	-0.133333	-0.120556	3.3
		3.38333		2.33333	1.18778	3.15	-0.243056	-0.15	-0.0433333	3.28333
		3.36667		2.31667	2.08556	3.13333	0.535556	-0.166667		3.26667
		3.35		2.3	2.41861	3.11667	0.4375	-0.183333		3.25
		3.33333		2.28333	1.91222	3.1	0.192222	-0.2		3.23333
		3.31667		2.26667		3.08333		-0.216667		3.21667
		3.3		2.25		3.06667		-0.233333		3.2
		3.28333		2.23333		3.05		-0.25		3.18333
		3.26667		2.21667		3.03333		-0.266667		3.16667
		3.25		2.2		3.01667		-0.283333		3.21667
		3.23333		2.18333		3		-0.3		3.2
		3.21667		2.16667		2.98333		-0.316667		3.18333
		3.2		2.15		2.96667		-0.333333		3.16667
		3.18333		3.06667		2.95		-0.35		3.15
		3.16667		2.11667		2.93333		-0.366667		3.13333
		3.15		3.03333		3.11667		-0.383333		3.11667
		3.13333		2.08333		3.1		0.85		3.1
		3.11667		3		3.08333		0.833333		3.08333
		3.1		2.98333		3.06667		0.816667		3.06667
		3.08333		2.96667		3.05		0.8		3.05
		3.06667		2.95		3.03333		0.783333		3.03333
		3.05		2.93333		3.01667		0.766667		3.01667
		3.03333		2.91667		3		0.75		3
		3.01667		2.9		2.98333		0.733333		2.98333
		3		2.88333		2.96667		0.716667		2.96667
		2.98333		2.86667		2.95		0.7		2.95
		2.96667		2.85		2.93333		0.683333		2.93333
		2.95		2.83333		2.91667		0.666667		2.91667
		2.93333		2.81667		2.9		0.65		2.9
		2.91667		2.8		2.88333		0.633333		2.88333
		2.9		2.78333		2.86667		0.616667		2.86667
		2.88333		2.76667		2.85		0.6		2.85
		2.86667		2.75		2.83333		0.583333		2.83333
		2.85		2.73333		2.81667		0.566667		2.81667
		2.83333		2.71667		2.8		0.55		2.8
		2.81667		2.7		2.78333		0.533333		2.78333
		2.8		2.68333		2.76667		0.516667		2.76667
		2.78333		2.66667		2.75		0.5		2.75
		2.76667		2.65		2.73333		0.483333		2.73333
		2.75		2.63333		2.71667		0.466667		2.71667
		2.73333		2.61667		2.7		0.45		2.7
		2.71667		2.6		2.68333		0.433333		2.68333
		2.7		2.58333		2.66667		0.416667		2.66667
		2.68333		2.56667		2.65		0.4		2.65
		2.66667		2.55		2.63333		0.383333		2.63333
		2.65		2.53333		2.61667		0.366667		2.61667
		2.63333		2.51667		2.6		0.35		2.6
		2.61667		2.5		2.58333		0.333333		2.58333
		2.6		2.48333		2.56667		0.316667		2.56667
		2.58333		2.46667		2.55		0.3		2.55
		2.56667		2.45		2.53333		0.283333		2.53333
		2.55		2.43333		2.51667		0.266667		2.51667
		2.53333		2.41667		2.5		0.25		2.5
		2.51667		2.4		2.48333		0.233333		2.48333
		2.5		2.38333		2.46667		0.216667		2.46667
		2.48333		2.36667		2.45		0.2		2.45
		2.46667		2.35		2.43333		1.81667		2.43333
		2.45		2.33333		2.41667		1.8		2.41667
		2.43333		2.31667		2.4		1.78333		2.4
		2.41667		2.3		2.38333		1.76667		2.38333
		2.4		2.28333		2.36667		1.75		2.36667
		2.38333		2.26667		2.35		1.73333		2.35
		2.36667		2.25		2.33333		1.71667		2.33333
		2.35		2.23333		2.31667		1.7		2.31667
		2.33333		2.21667		2.3		1.68333		2.3
		2.31667		2.2		2.28333		1.66667		2.28333
		2.3		2.18333		2.26667		1.65		2.26667
		2.28333		2.16667		2.31667		1.63333		2.25
		2.26667		2.15		2.3		1.61667		2.23333
		2.25		2.13333		2.28333		1.6		2.21667
		2.23333		2.11667		2.2		1.58333		2.2
		2.21667		2.16667		2.18333		1.56667		2.18333
		2.2		2.15		2.16667		1.55		2.16667
		2.18333		2.13333		2.15		1.53333		2.15
		2.16667		2.11667		2.2		1.51667		2.13333
		2.15		2.1		2.11667		1.5		2.11667
		2.13333		2.08333		2.16667		1.48333		2.1
		2.11667		2.06667		2.15		1.46667		2.08333
		2.1		2.05		2.13333		1.45		2.06667
		2.08333		2.03333		2.11667		1.43333		2.05
		2.06667		2.01667		2.1		1.41667		2.03333
		2.05		2		2.08333		1.4		2.01667
		2.03333		1.98333		2.06667		1.38333		2
		2.01667		1.96667		2.05		1.36667		1.98333
		2		1.95		2.03333		1.35		1.96667
		1.98333		1.93333		2.01667		1.33333		1.95
		1.96667		1.91667		2		1.31667		1.93333
		1.95		1.9		1.98333		1.3		1.91667
		1.93333		1.88333		1.96667		1.28333		1.9
		1.91667		1.86667		1.95		1.26667		1.88333
		1.9		1.85		1.93333		1.25		1.86667
		1.88333		1.83333		1.91667		1.23333		1.85
		1.86667		1.81667		1.9		1.21667		1.83333
		1.85		1.8		1.88333		1.2		1.81667
		1.83333		1.78333		1.86667		1.18333		1.8
		1.81667		1.76667		1.85		1.16667		1.78333
		1.8		1.75		1.83333		1.15		1.76667
		1.78333		1.73333		1.81667		1.13333		1.75
		1.76667		1.71667		1.8		1.11667		1.73333
		1.75		1.7		1.78333		1.1		1.71667
		1.73333		1.68333		1.76667		1.08333		1.7
		1.71667		1.66667		1.75		1.06667		1.68333
		1.7		1.65		1.73333		1.05		1.66667
		1.68333		1.63333		1.71667		1.03333		1.65
		1.66667		1.61667		1.7		1.01667		1.63333
		1.65		1.6		1.68333		1		1.61667
		1.71667		1.58333		1.66667		0.983333		1.6
		1.61667		1.56667		1.65		0.966667		1.58333
		1.68333		1.55		1.63333		0.95		1.56667
		1.66667		1.53333		1.61667		0.933333		1.55
		1.65		1.51667		1.6		0.916667		1.6
		1.63333		1.5		1.58333		0.9		1.58333
		1.61667		1.48333		1.56667		0.883333		1.56667
		1.6		1.46667		1.55		0.866667		1.55
		1.58333		1.45		1.53333		0.85		1.53333
		1.56667		1.43333		1.51667		0.833333		1.51667
		1.55		1.41667		1.5		0.816667		1.5
		1.53333		1.4		1.48333		0.8		1.48333
		1.51667		1.38333		1.46667		0.783333		1.46667
		1.5		1.36667		1.45		1.31667		1.45
		1.48333		1.35		1.43333		0.75		1.43333
		1.46667		1.33333		1.41667		1.28333		1.41667
		1.45		1.31667		1.4		1.26667		1.4
		1.43333		1.3		1.38333		1.25		1.38333
		1.41667		1.28333		1.36667		1.23333		1.36667
		1.4		1.31667		1.35		1.21667		1.35
		1.38333		1.3		1.33333		1.2		1.33333
		1.36667		1.28333		1.31667		1.18333		1.31667
		1.35		1.26667		1.3		1.16667		1.3
		1.33333		1.2		1.28333		1.15		1.28333
		1.31667		1.18333		1.26667		1.13333		1.26667
		1.3		1.16667		1.25		1.11667		1.25
		1.28333		1.15		1.23333		0.55		1.23333
		1.26667		1.13333		1.21667		0.533333		1.15
		1.25		1.11667		1.2		0.516667		1.13333
		1.23333		1.03333		1.18333		0.5		1.11667
		1.13333		1.01667		1.16667		0.483333		1.1
		1.11667		1		1.08333		0.466667		1.08333
		1.1		0.983333		1.06667		0.45		1.06667
		1.08333		0.966667		1.05		0.433333		1.05
		1.06667		0.95		1.03333		0.416667		1.03333
		1.05		0.933333		1.01667		0.4		1.01667
		1.03333		0.916667		1		0.383333		1
		1.01667		0.9		0.983333		0.366667		0.983333
		1		0.883333		0.966667		0.35		0.966667
		0.983333		0.866667		0.95		0.333333		0.95
		0.966667		0.85		0.933333		0.316667		0.933333
		0.95		0.833333		0.916667		0.3		0.916667
		0.933333		0.816667		0.9		0.833333		0.9
		0.916667		0.8		0.883333		0.266667		0.883333
		0.9		0.783333		0.866667		0.8		0.866667
		0.883333		0.766667		0.85		0.783333		0.85
		0.866667		0.75		0.833333		0.766667		0.833333
		0.85		0.733333		0.816667		0.75		0.816667
		0.833333		0.716667		0.8		0.733333		0.8
		0.816667		0.7		0.783333		0.716667		0.783333
		0.8		0.683333		0.766667		0.7		0.766667
		0.783333		0.666667		0.75		0.683333		0.75
		0.766667		0.65		0.733333		0.666667		0.733333
		0.75		0.633333		0.716667		0.65		0.716667
		0.733333		0.616667		0.7		0.633333		0.7
		0.716667		0.6		0.683333		0.616667		0.683333
		0.7		0.583333		0.666667		0.6		0.666667
		0.683333		0.566667		0.65		0.583333		0.65
		0.666667		0.55		0.633333		0.566667		0.633333
		0.65		0.533333		0.616667		0.55		0.616667
		0.633333		0.516667		0.6		0.533333		0.6
		0.616667		0.5		0.583333		0.516667		0.583333
		0.6		0.483333		0.566667		0.5		0.566667
		0.583333		0.466667		0.55		0.483333		0.55
		0.566667		0.45		0.533333		0.466667		0.533333
		0.55		0.433333		0.516667		0.45		0.516667
		0.533333		0.416667		0.5		0.433333		0.5
		0.516667		0.4		0.483333		0.416667		0.483333
		0.5		0.383333		0.466667		0.4		0.466667
		0.483333		0.366667		0.45		0.383333		0.45
		0.466667		0.35		0.433333		0.366667		0.433333
		0.45		0.333333		0.416667		0.35		0.416667
		0.433333		0.316667		0.4		0.333333		0.4
		0.416667		0.3		0.383333		0.316667		0.383333
		0.4		0.283333		0.366667		0.3		0.366667
		0.383333		0.266667		0.35		0.283333		0.35
		0.366667		0.25		0.333333		0.266667		0.333333
		0.35		0.233333		0.316667		0.25		0.316667
		0.333333		0.216667		0.3		0.233333		0.3
		0.316667		0.2		0.283333		0.216667		0.283333
		0.3		0.183333		0.266667		0.2		0.266667
		0.283333		0.166667		0.25		0.183333		0.25
		0.266667		0.15		0.233333		0.166667		0.233333
		0.25		0.133333		0.216667		0.15		0.216667
		0.233333		0.116667		0.2		0.133333		0.2
		0.216667		0.1		0.183333		0.116667		0.183333
		0.2		0.0833333		0.166667		0.1		0.166667
		0.183333		0.0666667		0.15		0.0833333		0.216667
		0.166667		0.05		0.133333		0.133333		0.2
		0.233333		0.1		0.183333		0.116667		0.233333
		0.216667		0.0833333		0.166667		0.133333		0.216667
		0.2		0.0666667		0.15		0.116667		0.2
		0.183333		0.1		0.2		0.15		0.233333
		0.166667		0.0833333		0.183333		0.133333		0.216667
		0.15		0.116667		0.166667		0.116667		0.2
		0.216667		0.166667		0.216667		0.133333		0.25
		0.2		0.15		0.2		0.116667		0.233333
		0.183333		0.133333		0.183333		0.1		0.216667
		0.166667		0.166667		0.233333		0.133333		0.2
		0.15		0.15		0.216667		0.116667		0.266667
		0.216667		0.133333		0.2		0.1		0.25
		0.2		0.183333		0.183333		0.133333		0.233333
		0.183333		0.166667		0.266667		0.116667		0.216667
		0.166667		0.15		0.25		0.1		0.366667
		0.15		0.133333		0.233333		0.0833333		0.35
		0.133333		0.116667		0.216667		0.133333		0.333333
		0.116667		0.216667		0.2		0.116667		0.316667
		0.233333		0.2		0.383333		0.1		0.3
		0.216667		0.183333		0.366667		0.0833333		0.283333
		0.2		0.166667		0.35		0.0666667		0.666667
		0.183333		0.15		0.333333		0.15		0.65
		0.166667		0.133333		0.316667		0.133333		0.633333
		0.15		0.116667		0.3		0.116667		0.616667
		0.133333		-0.0166667		0.283333		0.1		0.6
		0.116667		-0.0333333		0.266667		0.0833333		0.583333
		0.1		-0.05		0.25		0.0666667		0.566667
		0.0833333		-0.0666667		0.233333		0.05		0.55
		0.0666667		-0.0833333		0.216667		0.0333333		0.533333
		0.05		-0.1		0.2		0.0166667		0.516667
		0.0333333		-0.116667		0.183333		0		0.5
		0.0166667		-0.133333		0.166667		-0.0166667		0.483333
		0		-0.15		0.483333		-0.0333333		0.466667
		-0.0166667		-0.166667		0.466667		-0.05		0.45
		0.15		-0.183333		0.45		0.166667		0.433333
		0.133333		-0.2		0.433333		0.15		0.416667
		0.116667		-0.216667		0.416667		0.133333		0.55
		0.1		-0.233333		0.4		0.116667		0.533333
		0.0833333		-0.25		0.383333		0.1		0.516667
		0.0666667		-0.266667		0.366667		0.0833333		0.5
		0.05		-0.283333		0.35		0.0666667		0.483333
		0.0333333		-0.3		0.333333		0.05		0.466667
		0.0166667		-0.316667		0.316667		0.0333333		0.45
		0		-0.333333		0.3		0.0166667		0.433333
		-0.0166667		-0.35		0.283333		0		0.416667
		-0.0333333		-0.366667		0.266667		-0.0166667		0.4
		-0.05		-0.383333		0.25		-0.0333333		0.383333
		-0.0666667		-0.4		0.233333		-0.05		0.366667
		-0.0833333		-0.416667		0.216667		0.216667		0.35
		-0.1		-0.433333		0.2		0.2		0.333333
		-0.116667		-0.333333		0.183333		0.183333		0.316667
		-0.133333		-0.35		0.166667		0.166667		0.3
		-0.15		-0.366667		0.316667		0.15		0.483333
		-0.166667		-0.383333		0.3		0.133333		0.466667
		-0.183333		-0.4		0.283333		0.116667		0.45
		-0.2		-0.133333		0.266667		0.1		0.433333
		-0.216667		-0.15		0.25		0.0833333		0.416667
		-0.233333		-0.166667		0.233333		0.183333		0.4
		0		-0.183333		0.5		0.166667		0.966667
		-0.0166667		0.1		0.483333		0.15		0.95
		-0.0333333		0.0833333		0.466667		0.133333		0.933333
		-0.05		0.0666667		0.45		0.116667		0.916667
		-0.0666667		0.05		0.433333		0.1		0.9
		-0.0833333		0.0333333		0.416667		0.233333		0.883333
		-0.1		0.0166667		0.4		0.216667		0.866667
		-0.116667		0.15		0.383333		0.2		1.01667
		-0.133333		0.133333		0.916667		0.183333		1
		-0.15		0.116667		0.9		0.166667		0.983333
		-0.166667		0.1		0.883333		0.15		0.966667
		-0.183333		0.0833333		0.866667		0.133333		0.95
		-0.0333333		0.0666667		0.85		0.116667		0.933333
		-0.05		0.05		0.833333		0.75		0.916667
		-0.0666667		0.0333333		0.816667		0.733333		0.9
		-0.0833333		0.0166667		0.8		0.716667		0.883333
		-0.1		0		0.783333		0.7		0.866667
		-0.116667		-0.166667		0.766667		0.683333		0.85
		-0.133333		-0.183333		0.75		0.666667		0.833333
		-0.15		-0.2		0.733333		0.65		0.816667
		-0.166667		-0.216667		0.716667		0.633333		0.8
		-0.183333		-0.233333		0.7		0.616667		1.28333
		-0.2		-0.25		0.683333		0.6		1.26667
		-0.216667		-0.266667		0.666667		0.583333		1.25
		-0.233333		-0.283333		0.65		0.566667		1.23333
		-0.25		-0.3		0.633333		0.55		1.21667
		-0.266667		-0.316667		0.616667		0.533333		1.2
		-0.283333		-0.333333		0.6		0.516667		1.18333
		-0.3		-0.35		0.583333		0.5		1.16667
		-0.316667		-0.366667		0.566667		0.483333		1.15
		-0.333333		-0.383333		0.55		0.466667		1.13333
		-0.35		-0.4		0.533333		0.45		1.11667
		-0.366667		-0.416667		0.516667		0.433333		1.1
		-0.383333		-0.433333		0.5		0.416667		1.08333
		-0.4		-0.45		0.483333		0.4		1.06667
		-0.416667		-0.466667		0.466667		0.383333		1.05
		-0.433333		-0.483333		0.45		0.366667		1.03333
		-0.45		-0.5		0.433333		0.483333		1.01667
		-0.466667		-0.516667		0.416667		0.466667		1
		-0.483333		-0.533333		0.4		0.45		0.983333
		-0.5		-0.55		0.383333		0.433333		0.966667
		-0.516667		-0.566667		0.366667		0.416667		0.95
		-0.533333		-0.583333		0.35		0.4		0.933333
		-0.55		-0.6		0.333333		0.383333		1.3
		-0.566667		-0.616667		0.316667		0.366667		1.28333
		-0.583333		-0.633333		0.3		0.35		1.26667
		-0.433333		-0.65		0.283333		0.333333		1.25
		-0.45		-0.666667		0.266667		0.316667		1.23333
		-0.466667		-0.683333		0.25		0.3		1.21667
		-0.483333		-0.55		0.483333		0.283333		1.2
		-0.5		-0.566667		0.466667		0.266667		1.18333
		-0.516667		-0.583333		0.45		0.25		1.16667
		-0.533333		0.1		0.433333		0.233333		1.15
		-0.55		0.0833333		0.416667		0.933333		1.13333
		-0.566667		0.0666667		0.4		0.916667		1.73333
		-0.583333		0.05		0.383333		0.9		1.71667
		-0.6		0.0333333		0.366667		0.883333		1.7
		-0.616667		0.2		1.06667		0.866667		1.68333
		-0.633333		0.183333		1.05		0.85		1.66667
		-0.65		0.166667		1.03333		0.833333		1.65
		-0.666667		0.15		1.01667		1.03333		1.63333
		-0.383333		0.133333		1		1.01667		1.61667
		-0.4		0.116667		0.983333		1		1.95
		-0.416667		0.1		0.966667		0.983333		1.93333
		-0.433333		0.9		0.95		0.966667		1.91667
		-0.45		0.883333		0.933333		0.95		1.9
		-0.466667		0.866667		0.916667		0.933333		1.88333
		-0.483333		0.0333333		0.9		0.916667		1.86667
		-0.5		0.0166667		0.883333		0.9		1.85
		-0.516667		0		0.866667		0.883333		1.83333
		-0.533333		-0.0166667		0.85		0.866667		1.81667
		-0.55		-0.0333333		0.833333		0.85		1.8
		-0.566667		-0.05		0.816667		0.833333		1.78333
		-0.583333		-0.0666667		0.8		0.816667		1.76667
		-0.6		-0.0833333		0.783333		1.65		1.75
		-0.616667		-0.1		0.766667		1.63333		1.73333
		-0.633333		-0.116667		0.75		1.61667		1.71667
		-0.65		-0.133333		0.733333		1.6		1.7
		-0.666667		-0.15		0.716667		1.58333		1.68333
		-0.683333		-0.166667		0.7		1.56667		1.66667
		-0.7		-0.183333		0.683333		1.55		1.65
		-0.716667		-0.2		0.666667		1.53333		1.63333
		-0.733333		-0.216667		0.65		1.51667		1.61667
		-0.75		-0.233333		0.633333		1.5		1.6
		-0.766667		-0.25		0.616667		1.48333		1.58333
		-0.783333		-0.266667		0.6		1.46667		1.75
		-0.8		-0.283333		0.583333		1.45		1.73333
		-0.816667		-0.3		0.566667		1.43333		1.71667
		-0.833333		-0.316667		0.55		1.41667		1.7
		-0.85		-0.333333		0.533333		1.4		1.68333
		-0.866667		-0.35		0.516667		1.38333		1.66667
		-0.883333		-0.366667		0.5		1.36667		1.65
		-0.533333		-0.383333		0.483333		1.35		1.63333
		-0.55		-0.4		0.466667		1.33333		1.61667
		-0.566667		-0.416667		0.45		1.31667		1.6
		-0.583333		-0.433333		0.433333		1.3		1.58333
		-0.6		-0.45		0.416667		1.28333		1.56667
		-0.616667		-0.466667		0.4		1.26667		1.55
		-0.633333		-0.483333		0.383333		1.25		1.53333
		-0.65		-0.5		0.366667		1.23333		1.51667
		-0.666667		-0.516667		0.35		1.21667		1.5
		-0.683333		-0.533333		0.333333		1.2		1.48333
		-0.7		-0.55		0.316667		1.18333		1.46667
		-0.716667		-0.566667		0.3		1.16667		1.45
		-0.733333		-0.583333		0.283333		1.15		1.43333
		-0.75		-0.6		0.266667		1.13333		1.41667
		-0.766667		-0.616667		0.25		1.11667		1.4
		-0.783333		-0.633333		0.233333		1.26667		1.38333
		-0.8		0.166667		1.06667		1.25		1.36667
		-0.816667		0.15		1.05		1.23333		2.18333
		-0.833333		0.133333		1.03333		1.21667		2.16667
		-0.85		0.116667		1.01667		1.2		2.15
		-0.866667		0.1		1		1.18333		2.13333
		-0.883333		0.95		0.983333		1.16667		2.11667
		-0.9		0.933333		0.966667		1.15		2.1
		-0.916667		0.916667		0.95		1.9		2.08333
		-0.733333		0.9		1.18333		1.88333		2.06667
		-0.75		0.883333		1.16667		1.86667		2.23333
		-0.766667		0.866667		1.15		1.85		2.21667
		-0.783333		1.06667		1.13333		1.83333		2.2
		-0.8		1.05		1.11667		1.81667		2.18333
		-0.816667		1.03333		1.1		1.8		2.16667
		-0.833333		1.01667		1.08333		1.78333		2.15
		-0.85		1		1.06667		1.76667		2.13333
		-0.866667		0.983333		1.05		1.75		2.11667
		-0.883333		0.75		1.03333		1.73333		2.1
		-0.9		0.733333		1.01667		1.71667		2.08333
		-0.916667		0.716667		1		1.7		2.06667
		-0.933333		0.7		0.983333		1.96667		2.05
		-0.95		0.683333		0.966667		1.95		2.03333
		-0.966667		0.666667		0.95		1.93333		2.01667
		-0.983333		0.65		0.933333		1.91667		2
		-1		0.633333		0.916667		1.9		1.98333
		-1.01667		0.616667		0.9		1.88333		1.96667
		-1.03333		0.6		0.883333		1.86667		1.95
		-1.05		0.583333		0.866667		1.85		1.93333
		-1.06667		0.566667		0.85		1.83333		1.91667
		-1.08333		0.55		0.833333		1.81667		1.9
		-1.1		0.533333		0.816667		1.8		1.88333
		-1.11667		0.516667		0.8		1.78333		1.86667
		-1.13333		0.5		0.783333		1.76667		1.85
		-1.15		0.483333		0.766667		1.75		1.83333
		-1.16667		0.466667		0.75		1.73333		1.81667
		-1.18333		0.45		0.733333		1.71667		1.8
		-0.8		0.433333		0.716667		1.7		1.78333
		-0.816667		0.416667		0.7		1.68333		1.76667
		-0.833333		0.4		0.683333		1.66667		1.75
		-0.85		0.383333		0.666667		1.65		1.73333
		-0.866667		0.366667		0.65		1.63333		2.58333
		-0.883333		0.35		0.633333		1.61667		2.56667
		-0.9		0.333333		0.616667		1.6		1.68333
		-0.916667		0.316667		0.6		1.58333		2.53333
		-0.933333		0.3		0.583333		1.56667		2.51667
		-0.95		0.283333		0.566667		1.55		2.5
		-0.966667		0.266667		0.55		1.53333		2.48333
		-0.983333		0.25		0.533333		1.51667		2.46667
		-1		0.233333		0.516667		1.5		2.45
		-1.01667		0.216667		0.5		1.48333		2.43333
		-1.03333		0.2		0.483333		1.46667		2.41667
		-1.05		0.183333		0.466667		1.45		2.4
		-1.06667		0.166667		0.45		1.43333		2.38333
		-1.08333		0.15		0.433333		1.41667		2.36667
		-1.1		0.133333		0.416667		1.4		2.35
		-1.11667		0.116667		0.4		1.38333		2.33333
		-1.13333		0.1		0.383333		1.36667		2.31667
		-1.15		0.0833333		0.366667		1.35		2.3
		-1.16667		0.0666667		0.35		1.33333		2.28333
		-1.18333		0.05		0.333333		1.31667		2.26667
		-1.2		0.25		0.316667		1.3		2.25
		-1.21667		0.233333		0.3		1.76667		2.23333
		-1.23333		0.216667		0.283333		1.75		2.21667
		-1.25		0.2		0.266667		1.73333		2.2
		-1.26667		0.183333		1.08333		1.71667		2.38333
		-1.28333		1.03333		1.06667		1.7		2.36667
		-1.3		1.01667		1.05		1.68333		2.35
		-0.9		1		1.03333		1.66667		2.33333
		-0.916667		0.983333		1.01667		1.65		2.31667
		-0.933333		0.966667		1		2.23333		2.3
		-0.95		0.95		0.983333		2.21667		2.28333
		-0.966667		0.933333		0.966667		2.2		2.26667
		-0.983333		1.13333		0.95		2.18333		2.25
		-1		1.11667		0.933333		2.16667		2.23333
		-1.01667		1.1		0.916667		2.15		2.21667
		-1.03333		1.08333		1.15		2.13333		3.06667
		-1.05		1.06667		1.13333		2.11667		3.05
		-1.06667		1.05		1.11667		2.1		3.03333
		-1.08333		1.03333		1.1		2.08333		3.01667
		-1.1		0.8		1.08333		2.06667		3
		-1.11667		0.783333		0.816667		2.05		2.98333
		-1.13333		0.766667		1.05		2.03333		2.96667
		-1.15		0.75		0.783333		2.01667		2.95
		-1.16667		0.733333		0.766667		2		2.93333
		-1.18333		0.716667		0.75		1.98333		2.91667
		-1.2		0.7		0.733333		1.96667		2.9
		-1.21667		0.683333		0.716667		1.95		2.88333
		-1.23333		0.666667		0.7		1.93333		2.86667
		-1.25		0.65		0.683333		1.91667		2.85
		-1.26667		0.633333		0.666667		1.9		2.83333
		-1.28333		0.616667		0.65		1.88333		2.81667
		-1.3		0.6		0.633333		1.86667		2.8
		-0.9		0.583333		0.616667		1.85		2.78333
		-0.916667		0.566667		0.6		1.83333		2.76667
		-0.933333		0.55		0.583333		1.81667		2.75
		-0.95		0.533333		0.566667		1.8		2.73333
		-0.966667		0.516667		0.55		1.78333		2.71667
		-0.983333		0.5		0.533333		1.76667		2.7
		-1		0.483333		0.516667		1.75		2.68333
		-1.01667		0.466667		0.5		2.63333		2.66667
		-1.03333		0.45		0.483333		2.61667		2.65
		-1.05		0.433333		0.466667		2.6		2.63333
		-1.06667		0.416667		0.45		2.58333		2.61667
		-1.08333		0.4		0.433333		2.56667		2.6
		-1.1		0.383333		0.416667		2.55		2.58333
		-1.11667		0.366667		0.4		2.53333		2.56667
		-1.13333		0.35		0.383333		2.51667		2.55
		-1.15		0.333333		0.366667		2.5		2.53333
		-1.16667		0.316667		0.35		2.48333		2.51667
		-1.18333		0.3		0.333333		2.46667		2.5
		-1.2		0.283333		0.316667		2.45		2.48333
		-1.21667		0.266667		0.3		2.43333		2.46667
		-1.23333		0.25		0.283333		2.41667		2.45
		-1.25		0.233333		0.266667		2.4		2.43333
		-1.26667		0.216667		0.25		2.38333		2.41667
		-1.28333		0.2		0.233333		2.36667		2.4
		-1.3		0.183333		0.216667		2.35		2.38333
		-1.31667		0.166667		0.2		2.33333		2.36667
		-1.33333		0.15		0.183333		2.31667		2.35
		-1.35		0.133333		0.166667		2.3		2.33333
		-1.36667		0.116667		0.15		2.28333		2.31667
		-1.38333		0.1		0.133333		2.26667		2.3
		-1.4		0.0833333		0.116667		2.25		2.28333
		-1.41667		0.0666667		0.1		2.23333		2.26667
		-1.43333		0.05		0.333333		2.21667		2.25
		-1.45		0.25		0.316667		2.2		2.23333
		-1.46667		0.233333		0.3		2.18333		2.95
		-1.48333		0.216667		0.283333		2.16667		2.93333
		-1.5		0.2		0.266667		2.15		2.91667
		-1.51667		0.183333		0.25		2.36667		2.9
		-0.983333		1.06667		0.233333		2.35		2.88333
		-1		1.05		0.216667		2.33333		2.86667
		-1.01667		1.03333		0.2		2.31667		2.85
		-1.03333		1.01667		1.05		2.3		2.83333
		-1.05		1		1.03333		2.28333		2.81667
		-1.06667		0.983333		1.01667		2.26667		2.8
		-1.08333		0.966667		1		2.25		2.78333
		-1.1		1.15		0.983333		2.23333		3.16667
		-1.11667		1.13333		0.966667		2.21667		3.15
		-1.13333		1.11667		0.95		2.2		3.13333
		-1.15		1.1		0.933333		3.08333		3.11667
		-1.16667		1.08333		0.916667		3.06667		3.1
		-1.18333		0.866667		0.9		3.05		3.08333
		-1.2		0.85		0.883333		3.03333		3.06667
		-1.21667		0.833333		0.866667		3.01667		3.05
		-1.23333		0.816667		0.85		3		3.03333
		-1.25		0.8		0.833333		2.98333		3.01667
		-1.26667		0.783333		0.816667		2.96667		3
		-1.28333		0.766667		0.8		2.95		2.98333
		-1.3		0.75		0.783333		2.93333		2.96667
		-1.31667		0.733333		0.766667		2.91667		2.95
		-1.33333		0.716667		0.75		2.9		2.93333
		-1.35		0.7		0.733333		2.88333		2.91667
		-1.36667		0.683333		0.716667		2.86667		2.9
		-1.13333		0.666667		0.7		2.85		2.88333
		-1.15		0.65		0.683333		2.83333		2.86667
		-1.16667		0.633333		0.666667		2.81667		2.85
		-1.18333		0.616667		0.65		2.8		2.83333
		-1.2		0.6		0.633333		2.78333		2.81667
		-1.21667		0.583333		0.616667		2.76667		2.8
		-1.23333		0.566667		0.6		2.75		2.78333
		-1.25		0.55		0.583333		2.73333		2.76667
		-1.26667		0.533333		0.566667		2.71667		2.75
		-1.28333		0.516667		0.55		2.7		2.73333
		-1.3		0.5		0.533333		2.68333		2.71667
		-1.31667		0.483333		0.516667		2.66667		2.7
		-1.33333		0.466667		0.5		2.65		2.68333
		-1.35		0.45		0.483333		2.63333		2.66667
		-1.36667		0.433333		0.466667		2.61667		2.65
		-1.38333		0.416667		0.45		2.6		2.63333
		-1.4		0.4		0.433333		2.58333		2.61667
		-1.41667		0.383333		0.416667		2.56667		2.6
		-1.43333		0.366667		0.4		2.55		2.58333
		-1.45		0.35		0.383333		2.53333		2.56667
		-1.46667		0.333333		0.366667		2.51667		2.55
		-1.48333		0.316667		0.35		2.5		2.53333
		-1.5		0.3		0.333333		2.48333		2.51667
		-1.51667		0.283333		0.316667		2.46667		2.5
		-1.53333		0.266667		0.3		2.45		2.48333
		-1.55		0.25		0.283333		2.43333		2.46667
		-1.56667		0.233333		0.266667		2.41667		2.45
		-1.58333		0.216667		0.25		2.4		2.43333
		-1.6		0.2		0.233333		2.38333		2.41667
		-1.61667		0.183333		0.216667		2.36667		2.4
		-1.63333		0.166667		0.2		2.35		2.38333
		-1.65		0.15		0.183333		2.33333		2.36667
		-1.66667		0.133333		0.166667		2.31667		2.35
		-1.68333		0.116667		0.15		2.3		2.33333
		-1.7		0.1		0.133333		2.28333		2.31667
		-1.71667		0.283333		0.116667		2.26667		2.3
		-1.73333		0.266667		0.1		2.25		2.28333
		-1.75		0.25		0.0833333		2.23333		3.8
		-1.76667		0.233333		0.333333		2.21667		3.78333
		-1.78333		0.216667		0.316667		3.83333		3.76667
		-1.1		0.2		0.3		3.81667		3.75
		-1.11667		1.06667		0.283333		3.8		3.73333
		-1.13333		1.05		0.266667		3.78333		3.71667
		-1.15		1.03333		0.25		3.76667		3.7
		-1.16667		1.01667		0.233333		3.75		3.68333
		-1.18333		1		0.216667		3.73333		3.66667
		-1.2		0.983333		0.2		3.71667		3.65
		-1.21667		0.966667		0.183333		3.7		3.63333
		-1.23333		0.95		0.166667		3.68333		3.61667
		-1.25		0.933333		0.15		3.66667		3.6
		-1.26667		0.916667		0.133333		3.65		3.58333
		-1.28333		0.9		0.116667		3.63333		3.56667
		-1.3		0.883333		0.1		3.61667		3.55
		-1.31667		0.866667		0.0833333		3.6		3.53333
		-1.33333		0.85		0.0666667		3.58333		3.51667
		-1.35		0.833333		0.05		3.56667		3.5
		-1.36667		0.816667		0.0333333		3.55		3.48333
		-1.38333		0.8		0.0166667		3.53333		3.46667
		-1.4		-0.1		0		3.51667		3.45
		-1.41667		-0.116667		-0.0166667		3.5		3.43333
		-1.43333		-0.133333		-0.0333333		3.48333		3.41667
		-1.45		-0.15		-0.05		3.46667		3.4
		-1.46667		-0.166667		-0.0666667		3.45		3.38333
		-1.48333		-0.183333		-0.0833333		3.43333		3.36667
		-1.5		-0.2		-0.1		3.41667		3.35
		-1.51667		-0.216667		-0.116667		3.4		3.33333
		-1.53333		-0.233333		-0.133333		3.38333		3.31667
		-1.55		-0.25		-0.15		3.36667		3.3
		-1.56667		-0.266667		-0.166667		3.35		3.28333
		-1.58333		-0.283333		-0.183333		3.33333		3.26667
		-1.31667		-0.3		-0.2		3.31667		3.25
		-1.33333		-0.316667		-0.216667		3.3		3.23333
		-1.35		-0.333333		-0.233333		3.28333		3.21667
		-1.36667		-0.35		-0.25		3.26667		3.2
		-1.38333		-0.366667		-0.266667		3.25		3.18333
		-1.4		-0.383333		-0.283333		3.23333		3.16667
		-1.41667		-0.4		-0.3		3.21667		3.38333
		-1.43333		-0.416667		-0.316667		3.2		3.13333
		-1.45		-0.433333		-0.333333		3.18333		3.35
		-1.46667		-0.45		-0.35		3.16667		3.33333
		-1.48333		-0.466667		-0.366667		3.15		3.08333
		-1.5		-0.483333		-0.383333		3.13333		3.06667
		-1.51667		-0.5		-0.4		3.11667		3.28333
		-1.53333		-0.516667		-0.416667		3.1		3.26667
		-1.55		-0.533333		-0.433333		3.08333		3.25
		-1.56667		-0.55		-0.45		3.06667		3.23333
		-1.58333		-0.566667		-0.466667		3.05		3.21667
		-1.6		-0.583333		-0.483333		3.03333		3.2
		-1.61667		-0.6		-0.5		3.01667		3.18333
		-1.63333		-0.616667		-0.516667		3		3.16667
		-1.65		-0.633333		-0.533333		2.98333		3.15
		-1.66667		-0.65		-0.55		2.96667		3.13333
		-1.68333		-0.666667		-0.566667		2.95		3.11667
		-1.7		0.2		-0.583333		2.93333		3.1
		-1.71667		0.183333		-0.6		3.13333		3.08333
		-1.73333		0.166667		0.216667		3.11667		3.06667
		-1.75		0.15		0.2		3.1		3.05
		-1.76667		0.5		0.183333		3.08333		3.03333
		-1.78333		0.483333		0.166667		3.06667		3.01667
		-1.8		0.466667		0.15		3.05		3
		-1.81667		0.45		0.133333		3.03333		2.98333
		-1.83333		0.433333		0.116667		3.01667		2.96667
		-1.85		0.416667		0.1		3		2.95
		-1.2		1.13333		0.0833333		2.98333		3.91667
		-1.21667		1.11667		0.0666667		3.96667		3.9
		-1.23333		1.1		0.05		3.95		3.88333
		-1.25		1.08333		0.65		3.93333		3.86667
		-1.26667		1.06667		0.633333		3.91667		3.85
		-1.28333		1.05		0.616667		3.9		3.83333
		-1.3		1.03333		0.6		3.88333		3.81667
		-1.31667		1.01667		0.583333		3.86667		3.8
		-1.33333		1		0.566667		3.85		3.78333
		-1.35		0.983333		0.55		3.83333		3.76667
		-1.36667		0.233333		0.533333		3.81667		3.75
		-1.38333		0.216667		0.516667		3.8		3.73333
		-1.4		0.2		0.5		3.78333		3.71667
		-1.41667		0.183333		0.483333		3.76667		3.7
		-1.43333		0.166667		0.466667		3.75		3.68333
		-1.45		0.15		0.45		3.73333		3.66667
		-1.46667		0.133333		0.433333		3.71667		3.65
		-1.48333		0.116667		0.416667		3.7		3.63333
		-1.5		0.1		0.4		3.68333		3.61667
		-1.51667		0.0833333		0.383333		3.66667		3.6
		-1.53333		0.0666667		0.366667		3.65		3.58333
		-1.55		0.05		0.35		3.63333		3.56667
		-1.56667		0.0333333		0.333333		3.61667		3.55
		-1.58333		0.0166667		0.316667		3.6		3.53333
		-1.6		0		0.3		3.58333		3.51667
		-1.61667		-0.0166667		0.283333		3.56667		3.5
		-1.63333		-0.0333333		0.266667		3.55		3.48333
		-1.65		-0.05		0.25		3.53333		3.46667
		-1.66667		-0.0666667		0.233333		3.51667		3.45
		-1.68333		-0.0833333		0.216667		3.5		3.43333
		-1.7		-0.1		0.2		3.48333		3.41667
		-1.71667		-0.116667		-0.433333		3.46667		3.4
		-1.73333		-0.133333		-0.45		3.45		3.38333
		-1.75		-0.15		0.15		3.43333		3.36667
		-1.76667		-0.166667		0.133333		3.41667		3.35
		-1.78333		-0.183333		0.116667		3.4		3.33333
		-1.8		-0.2		0.1		3.38333		3.31667
		-1.81667		-0.216667		-0.533333		3.36667		3.3
		-1.83333		-0.233333		-0.55		3.35		3.28333
		-1.85		-0.25		-0.566667		3.33333		3.26667
		-1.86667		-0.266667		-0.583333		3.31667		3.25
		-1.88333		-0.283333		-0.6		3.3		3.23333
		-1.9		-0.3		-0.616667		3.28333		3.21667
		-1.91667		-0.316667		-0.633333		3.26667		3.2
		-1.93333		-0.333333		-0.65		3.25		3.18333
		-1.95		-0.35		-0.666667		3.23333		3.16667
		-1.96667		-0.366667		-0.683333		3.21667		3.15
		-1.98333		-0.383333		-0.7		3.2		3.13333
		-1.63333		-0.4		-0.716667		3.18333		3.11667
		-2.01667		-0.416667		-0.116667		3.16667		3.1
		-1.66667		-0.433333		-0.133333		3.15		3.08333
		-1.68333		-0.45		-0.15		3.13333		3.06667
		-1.7		0.266667		-0.166667		3.11667		3.05
		-1.71667		0.25		-0.183333		3.1		3.03333
		-1.73333		0.233333		-0.2		3.08333		3.01667
		-1.75		0.216667		-0.216667		3.06667		3
		-1.76667		0.2		-0.233333		3.05		2.98333
		-1.78333		1.5		-0.25		3.03333		2.96667
		-1.8		1.48333		-0.266667		3.01667		4.45
		-1.81667		1.46667		-0.283333		3.93333		4.43333
		-1.83333		1.45		0.183333		3.91667		4.41667
		-1.85		1.43333		0.166667		3.9		4.4
		-1.86667		1.41667		0.15		3.88333		4.38333
		-1.88333		1.4		0.133333		3.86667		4.36667
		-1.9		1.38333		0.116667		3.85		4.35
		-1.91667		1.36667		0.1		3.83333		4.33333
		-1.93333		1.35		0.0833333		3.81667		4.31667
		-1.95		1.33333		0.0666667		3.8		4.3
		-1.21667		1.31667		0.05		3.78333		4.28333
		-1.98333		1.3		0.0333333		3.76667		4.26667
		-1.25		1.28333		0.0166667		3.75		4.25
		-1.26667		1.26667		0		3.73333		4.23333
		-1.28333		1.25		-0.0166667		3.71667		4.21667
		-1.3		1.23333		-0.0333333		3.7		4.2
		-1.31667		1.21667		-0.05		3.68333		4.18333
		-1.33333		1.2		-0.0666667		3.66667		4.16667
		-1.35		-0.133333		-0.0833333		3.65		4.15
		-1.36667		-0.15		-0.1		3.63333		4.13333
		-1.38333		-0.166667		-0.116667		3.61667		4.11667
		-1.4		-0.183333		-0.133333		3.6		4.1
		-1.41667		-0.2		-0.15		3.58333		4.08333
		-1.43333		-0.216667		-0.166667		3.56667		4.06667
		-1.45		-0.233333		-0.183333		3.55		4.05
		-1.46667		-0.25		-0.2		3.53333		4.03333
		-1.48333		-0.266667		-0.216667		3.51667		4.01667
		-1.5		-0.283333		-0.233333		3.5		4
		-1.51667		-0.3		-0.25		3.48333		3.98333
		-1.53333		-0.316667		-0.266667		3.46667		3.96667
		-1.55		-0.333333		-0.283333		3.45		3.95
		-1.56667		-0.35		-0.3		3.43333		3.93333
		-1.58333		-0.366667		-0.316667		3.41667		3.91667
		-1.6		-0.383333		-0.333333		3.4		3.9
		-1.61667		-0.4		-0.35		3.38333		3.88333
		-1.63333		-0.416667		-0.366667		3.36667		3.86667
		-1.65		-0.433333		-0.383333		3.35		3.85
		-1.66667		-0.45		-0.4		3.33333		3.83333
		-1.68333		-0.466667		-0.416667		3.31667		3.81667
		-1.7		-0.483333		-0.433333		3.3		3.8
		-1.71667		-0.5		-0.45		3.28333		3.78333
		-1.73333		-0.516667		-0.466667		3.26667		3.76667
		-1.75		-0.533333		-0.483333		3.25		3.75
		-1.76667		-0.55		-0.5		3.23333		3.73333
		-1.78333		-0.566667		-0.516667		3.21667		3.71667
		-1.8		-0.583333		-0.533333		3.2		3.7
		-1.81667		-0.6		-0.55		3.18333		3.68333
		-1.83333		-0.616667		-0.566667		3.16667		3.66667
		-1.85		-0.633333		-0.583333		3.15		3.65
		-1.86667		-0.65		-0.6		3.13333		3.63333
		-1.88333		-0.666667		-0.616667		3.11667		3.61667
		-1.9		0.633333		-0.633333		3.1		3.6
		-1.91667		0.616667		-0.65		3.08333		3.58333
		-1.93333		0.6		-0.666667		3.06667		3.56667
		-1.95		0.583333		-0.683333		3.05		3.55
		-1.96667		0.566667		-0.7		3.03333		3.53333
		-1.98333		0.55		-0.716667		3.01667		3.51667
		-2		0.533333		-0.733333		3		3.5
		-2.01667		0.916667		-0.75		2.98333		3.48333
		-2.03333		0.9		-0.766667		2.96667		3.46667
		-2.05		0.883333		-0.783333		2.95		3.45
		-2.06667		0.866667		-0.8		2.93333		3.43333
		-2.08333		0.85		-0.816667		2.91667		3.41667
		-2.1		0.833333		-0.833333		2.9		3.4
		-2.11667		0.816667		-0.85		2.88333		3.38333
		-2.13333		0.8		-0.866667		2.86667		3.36667
		-2.15		0.783333		-0.883333		2.85		3.35
		-2.16667		0.766667		-0.9		2.83333		3.33333
		-2.18333		0.75		-0.916667		2.81667		3.31667
		-2.2		0.733333		-0.933333		2.8		3.3
		-2.21667		0.716667		-0.95		2.78333		3.28333
		-2.23333		0.7		-0.966667		2.76667		3.26667
		-2.25		0.683333		-0.983333		2.75		3.25
		-2.26667		0.666667		-1		2.73333		3.23333
		-2.28333		0.65		-1.01667		2.71667		3.21667
		-2.3		0.633333		0.133333		2.7		3.2
		-2.31667		0.616667		0.116667		2.68333		3.18333
		-2.33333		0.6		0.1		2.66667		3.16667
		-2.35		0.583333		0.0833333		2.65		3.15
		-2.36667		0.566667		0.0666667		2.63333		3.13333
		-2.38333		0.55		0.05		2.61667		3.11667
		-2.4		0.533333		0.0333333		2.6		3.1
		-2.41667		0.516667		0.0166667		2.58333		3.08333
		-2.43333		0.5		0		2.56667		3.06667
		-2.45		0.483333		-0.0166667		1.61667		3.05
		-2.46667		0.466667		-0.0333333		1.6		3.03333
		-2.48333		0.45		-0.05		1.58333		3.01667
		-2.5		0.433333		-0.0666667		1.56667		3
		-2.51667		0.416667		-0.0833333		1.55		2.98333
		-2.53333		0.4		-0.1		1.53333		2.96667
		-2.55		0.383333		-0.116667		1.51667		2.95
		-2.56667		0.366667		-0.133333		1.5		2.93333
		-2.58333		0.35		-0.15		1.48333		2.91667
		-2.6		0.333333		-0.166667		1.46667		2.9
		-2.61667		0.316667		-0.183333		1.45		2.88333
		-2.63333		0.3		-0.2		2.36667		2.86667
		-2.65		0.283333		-0.216667		2.35		2.85
		-2.66667		0.266667		-0.233333		2.33333		2.83333
		-2.31667		0.566667		-0.25		2.31667		2.81667
		-2.33333		0.55		-0.266667		2.3		3.93333
		-2.35		0.533333		-0.283333		2.28333		3.91667
		-2.36667		0.516667		-0.3		2.26667		3.9
		-2.38333		0.5		-0.316667		2.25		3.88333
		-2.4		0.483333		0.2		2.23333		3.86667
		-2.41667		0.466667		0.183333		2.21667		3.85
		-2.43333		0.45		0.166667		6.01667		3.83333
		-2.45		0.433333		0.15		6		3.81667
		-2.46667		1.26667		0.133333		5.98333		3.8
		-2.48333		1.25		0.116667		5.96667		3.78333
		-2.5		1.23333		0.1		5.95		3.76667
		-2.51667		1.21667		0.0833333		5.93333		3.75
		-2.53333		1.2		0.0666667		5.91667		3.73333
		-2.55		1.18333		0.05		5.9		3.71667
		-1.78333		1.16667		0.0333333		5.88333		3.7
		-1.8		1.15		0.0166667		5.86667		6
		-1.81667		1.13333		0		5.85		5.98333
		-1.83333		1.11667		-0.0166667		5.83333		5.96667
		-1.85		1.1		-0.0333333		5.81667		5.95
		-1.86667		1.08333		-0.05		6.61667		5.93333
		-1.88333		1.06667		-0.0666667		6.6		5.91667
		-1.9		1.05		-0.0833333		6.58333		5.9
		-1.91667		1.03333		-0.1		6.56667		5.88333
		-1.93333		1.01667		-0.116667		5.73333		5.86667
		-1.95		1		-0.133333		6.53333		5.85
		-1.96667		0.983333		-0.15		6.51667		5.83333
		-1.98333		0.966667		-0.166667		5.68333		5.81667
		-2		0.95		-0.183333		5.66667		5.8
		-2.01667		0.933333		-0.2		5.65		5.78333
		-2.03333		0.916667		-0.216667		5.63333		5.76667
		-2.05		0.9		-0.233333		5.61667		5.75
		-2.06667		0.883333		-0.25		5.6		5.73333
		-2.08333		0.866667		-0.266667		5.58333		5.71667
		-2.1		0		-0.283333		5.56667		5.7
		-2.11667		-0.0166667		-0.3		5.55		5.68333
		-2.13333		-0.0333333		-0.316667		5.53333		5.66667
		-2.15		-0.05		-0.333333		5.51667		5.65
		-2.16667		-0.0666667		-0.35		5.5		5.63333
		-2.18333		-0.0833333		-0.366667		5.48333		5.61667
		-2.2		-0.1		-0.383333		5.46667		5.6
		-2.21667		-0.116667		-0.4		5.45		5.58333
		-2.23333		-0.133333		-0.416667		5.43333		5.56667
		-2.25		-0.15		-0.433333		5.41667		5.55
		-2.26667		-0.166667		-0.45		5.4		5.53333
		-2.28333		-0.183333		-0.466667		5.38333		5.51667
		-2.3		-0.2		-0.483333		5.36667		5.5
		-2.31667		-0.216667		-0.5		5.35		5.48333
		-2.33333		-0.233333		-0.516667		5.33333		5.46667
		-2.35		-0.25		-0.533333		5.31667		5.45
		-2.36667		-0.266667		-0.55		5.3		5.43333
		-2.38333		-0.283333		-0.566667		5.28333		5.41667
		-2.4		-0.3		-0.583333		5.26667		5.4
		-2.41667		-0.316667		-0.6		5.25		5.38333
		-2.43333		-0.333333		-0.616667		5.23333		5.36667
		-2.45		-0.35		-0.633333		5.21667		5.35
		-2.46667		-0.366667		-0.65		5.2		5.33333
		-2.48333		-0.383333		-0.666667		5.18333		5.31667
		-2.5		-0.4		-0.683333		5.16667		5.3
		-2.51667		-0.416667		-0.7		5.15		5.28333
		-2.53333		-0.433333		-0.716667		5.13333		5.26667
		-2.55		-0.45		-0.733333		5.11667		5.25
		-2.56667		-0.466667		-0.75		5.1		5.23333
		-2.58333		-0.483333		-0.766667		5.08333		5.21667
		-2.6		-0.5		-0.783333		5.06667		5.2
		-2.61667		-0.516667		-0.8		5.05		5.18333
		-2.63333		0.316667		-0.816667		5.03333		5.16667
		-2.65		0.3		-0.833333		5.01667		5.15
		-2.66667		0.283333		-0.85		5		5.13333
		-2		0.266667		-0.4		5.8		5.11667
		-2.01667		0.25		-0.416667		5.78333		5.1
		-2.03333		0.233333		-0.433333		5.76667		5.08333
		-2.05		1.66667		-0.45		5.75		5.06667
		-2.06667		1.65		-0.466667		5.73333		5.05
		-2.08333		1.63333		-0.483333		5.71667		5.03333
		-2.1		1.61667		-0.5		5.7		5.01667
		-2.11667		1.6		-0.516667		5.68333		5
		-2.13333		1.58333		-0.533333		5.66667		4.98333
		-2.15		1.56667		-0.55		5.65		5.61667
		-2.16667		1.55		-0.566667		5.63333		5.6
		-2.18333		1.53333		-0.583333		5.61667		5.58333
		-2.2		1.51667		-0.6		5.6		5.56667
		-2.21667		1.5		-0.616667		5.58333		5.55
		-2.23333		1.48333		-0.633333		5.56667		5.53333
		-2.25		1.46667		-0.65		5.55		5.51667
		-2.26667		1.45		-0.666667		5.53333		5.5
		-2.28333		1.43333		-0.683333		5.51667		5.48333
		-2.3		1.41667		-0.7		5.5		5.46667
		-2.31667		1.4		-0.716667		5.48333		5.45
		-2.33333		1.38333		-0.733333		5.46667		5.43333
		-2.35		1.36667		-0.75		5.45		5.41667
		-2.36667		1.35		-0.766667		5.43333		5.4
		-2.38333		1.33333		-0.783333		5.41667		5.38333
		-2.4		1.31667		-0.8		5.4		5.36667
		-2.41667		1.3		-0.816667		5.38333		5.35
		-2.43333		1.28333		-0.833333		5.36667		5.33333
		-2.45		1.26667		-0.85		5.35		5.31667
		-2.46667		1.25		-0.866667		5.33333		5.3
		-2.48333		1.23333		-0.883333		5.31667		5.28333
		-1.45		1.21667		-0.9		5.3		5.26667
		-1.46667		1.2		-0.916667		5.28333		5.25
		-2.53333		1.18333		-0.933333		5.26667		5.23333
		-1.5		1.16667		-0.95		5.25		5.21667
		-1.51667		1.15		-0.966667		5.23333		5.2
		-1.53333		1.13333		-0.983333		5.21667		5.18333
		-1.55		1.11667		-1		5.2		4.51667
		-1.56667		-0.35		-1.01667		5.18333		4.5
		-1.58333		-0.366667		-1.03333		5.16667		4.48333
		-2.65		-0.383333		-1.05		5.15		4.46667
		-2.66667		-0.4		-1.06667		5.13333		4.45
		-2.68333		1.03333		-1.08333		5.11667		4.43333
		-1.65		1.01667		-1.1		5.1		4.41667
		-1.66667		1		-0.4		5.08333		4.4
		-1.68333		0.983333		-0.416667		5.06667		5.03333
		-1.7		0.966667		-0.433333		5.05		5.01667
		-1.71667		0.95		-0.45		5.03333		5
		-1.73333		0.933333		-0.466667		5.01667		4.98333
		-1.75		1.83333		-0.483333		5		4.96667
		-1.76667		1.81667		-0.5		4.98333		4.95
		-1.78333		1.8		-0.516667		4.96667		4.93333
		-1.8		1.78333		-0.533333		4.95		4.91667
		-1.81667		1.76667		-0.55		5.35		4.9
		-1.83333		1.75		-0.566667		5.33333		4.88333
		-1.85		1.73333		-0.583333		5.31667		4.86667
		-1.86667		1.71667		0.183333		5.3		4.85
		-1.88333		1.7		0.166667		5.28333		4.83333
		-1.9		1.68333		0.15		5.26667		4.81667
		-1.91667		1.66667		0.133333		5.25		4.8
		-1.93333		1.65		0.116667		5.23333		4.78333
		-1.95		2.01667		0.1		5.21667		4.76667
		-1.96667		2		0.0833333		5.2		4.75
		-1.98333		1.98333		0.0666667		5.18333		4.73333
		-2		1.58333		0.05		5.16667		4.71667
		-2.01667		1.56667		0.0333333		5.15		4.7
		-2.03333		1.55		0.0166667		5.13333		4.68333
		-2.05		1.53333		0		5.11667		4.66667
		-2.06667		1.51667		-0.0166667		5.1		4.65
		-2.08333		1.5		-0.816667		5.08333		4.63333
		-2.1		1.48333		-0.833333		5.06667		4.61667
		-2.11667		1.46667		-0.85		5.05		4.6
		-2.13333		1.45		-0.866667		5.03333		4.58333
		-2.15		1.43333		-0.883333		5.01667		4.56667
		-2.16667		1.41667		-0.9		5		4.55
		-2.18333		1.4		-0.916667		4.98333		4.53333
		-2.2		1.38333		-0.933333		4.96667		4.51667
		-2.21667		0.45		-0.95		4.95		4.5
		-2.23333		0.433333		-0.966667		4.93333		4.48333
		-2.25		0.416667		-0.983333		4.91667		4.46667
		-2.26667		0.4		-1		4.9		4.45
		-2.28333		0.383333		-1.01667		4.88333		4.43333
		-2.3		0.366667		-1.03333		4.45		4.41667
		-2.31667		0.35		-1.05		4.43333		4.4
		-2.33333		0.333333		-1.06667		4.41667		4.38333
		-2.35		0.316667		-1.08333		4.4		4.36667
		-2.36667		0.3		-1.1		4.38333		4.35
		-2.38333		0.283333		-1.11667		4.36667		4.33333
		-2.4		0.266667		-1.13333		4.35		4.31667
		-2.41667		0.25		-1.15		4.33333		4.3
		-2.43333		0.233333		-1.16667		4.31667		4.28333
		-2.45		0.216667		-1.18333		4.3		4.26667
		-2.46667		0.2		-1.2		4.28333		4.25
		-2.48333		0.183333		-1.21667		4.26667		4.23333
		-2.5		0.166667		-1.23333		4.25		4.21667
		-2.51667		0.15		-1.25		4.23333		4.2
		-2.53333		0.133333		-1.26667		4.21667		4.18333
		-2.55		0.116667		-1.28333		4.2		4.16667
		-2.56667		1.01667		-1.3		4.18333		4.15
		-2.58333		1		-1.31667		4.16667		4.13333
		-2.6		0.983333		-1.33333		4.15		4.11667
		-2.21667		0.966667		-1.35		4.13333		4.1
		-2.23333		0.95		-0.583333		4.53333		4.08333
		-2.25		0.933333		-0.6		4.51667		4.06667
		-2.26667		0.916667		-0.616667		4.5		4.05
		-2.28333		0.9		-0.633333		4.48333		4.03333
		-2.3		1.26667		-0.65		4.46667		4.01667
		-2.31667		1.25		-0.666667		4.45		4
		-2.33333		1.23333		-0.683333		4.43333		3.98333
		-2.35		1.21667		-0.7		4.41667		3.96667
		-2.36667		1.2		-0.716667		4.4		3.95
		-2.38333		1.18333		-0.733333		4.38333		3.93333
		-2.4		1.16667		-0.75		4.36667		3.91667
		-2.41667		1.15		-0.766667		4.35		4.35
		-2.43333		1.13333		-0.783333		4.33333		4.33333
		-2.45		1.11667		-0.8		4.31667		4.31667
		-2.46667		1.1		0.166667		4.3		4.3
		-2.48333		1.08333		0.15		4.28333		4.28333
		-2.5		1.06667		0.133333		4.26667		4.26667
		-2.51667		3.48333		0.116667		4.25		4.25
		-2.53333		3.46667		0.1		4.23333		4.23333
		-2.55		1.01667		0.0833333		4.21667		4.21667
		-2.56667		1		0.0666667		4.2		4.2
		-2.58333		0.983333		-0.933333		4.18333		4.18333
		-2.6		0.966667		-0.95		4.16667		4.16667
		-2.61667		0.95		-0.966667		4.15		4.15
		-2.63333		0.933333		-0.983333		4.13333		4.13333
		-2.65		0.916667		-1		4.11667		4.11667
		-2.66667		0.9		-1.01667		4.1		4.1
		-2.68333		0.883333		-1.03333		4.08333		4.08333
		-2.7		0.866667		-1.05		4.06667		4.06667
		-2.71667		0.85		-1.06667		4.05		4.05
		-2.73333		0.833333		-1.08333		4.03333		4.03333
		-2.75		0.816667		-1.1		4.01667		4.01667
		-2.76667		0.8		-1.11667		4		4
		-2.78333		0.783333		-1.13333		3.98333		3.53333
		-2.8		0.766667		-1.15		3.96667		3.51667
		-2.81667		0.75		-1.16667		3.95		3.5
		-2.83333		0.733333		-1.18333		3.93333		3.48333
		-2.85		0.333333		-1.2		3.91667		3.46667
		-2.86667		0.316667		-1.21667		3.9		3.45
		-2.88333		0.3		-1.23333		3.88333		3.43333
		-2.9		0.283333		-1.25		3.86667		3.41667
		-2.91667		0.266667		-1.26667		3.85		3.4
		-2.93333		0.25		-1.28333		3.83333		3.38333
		-2.95		0.233333		-1.3		3.81667		3.36667
		-2.96667		0.216667		-1.31667		3.8		3.35
		-2.98333		0.2		-1.33333		3.78333		3.33333
		-3		0.183333		-1.35		3.76667		3.31667
		-3.01667		0.166667		-1.36667		3.75		3.3
		-3.03333		0.15		-1.38333		3.73333		3.28333
		-3.05		0.133333		-1.4		3.71667		3.26667
		-3.06667		0.116667		-1.41667		3.7		3.25
		-3.08333		0.1		-1.43333		3.68333		3.23333
		-3.1		0.0833333		-1.45		3.66667		3.21667
		-3.11667		0.0666667		-1.46667		3.65		3.2
		-3.13333		0.05		-1.48333		3.63333		3.18333
		-3.15		0.0333333		-1.5		3.61667		3.16667
		-3.16667		0.0166667		-1.51667		3.6		3.15
		-3.18333		0.383333		-1.53333		3.58333		3.13333
		-3.2		0.366667		-1.55		3.56667		3.11667
		-3.21667		0.35		-1.56667		3.55		3.1
		-3.23333		0.333333		-1.58333		3.53333		3.08333
		-2.4		0.316667		-1.6		3.51667		3.06667
		-2.41667		0.3		-0.633333		3.5		3.5
		-2.43333		0.283333		-0.65		3.48333		3.48333
		-2.45		2.7		-0.666667		3.46667		3.46667
		-2.46667		2.68333		-0.683333		3.45		3.45
		-2.48333		2.66667		-0.7		3.43333		3.43333
		-2.5		2.65		-0.716667		3.41667		3.41667
		-2.51667		2.63333		-0.733333		3.4		3.4
		-2.53333		2.61667		-0.75		4.71667		3.38333
		-2.55		2.6		-0.766667		4.7		3.36667
		-2.56667		2.58333		-0.783333		4.68333		3.35
		-2.58333		2.56667		-0.8		4.66667		3.33333
		-2.6		2.55		-0.816667		4.65		3.31667
		-2.61667		2.53333		-0.833333		4.63333		3.3
		-2.63333		2.51667		-0.85		4.61667		3.28333
		-2.65		2.5		-0.866667		4.6		3.26667
		-2.66667		2.48333		-0.883333		4.58333		3.25
		-2.68333		2.46667		-0.9		4.56667		3.23333
		-2.7		2.45		-0.916667		4.55		3.21667
		-2.71667		2.43333		-0.933333		4.53333		3.2
		-2.73333		2.41667		-0.95		4.51667		3.18333
		-2.75		2.4		-0.966667		4.5		3.16667
		-2.76667		2.38333		-0.983333		4.48333		3.15
		-2.78333		2.36667		-1		4.46667		3.13333
		-2.8		2.35		-1.01667		4.45		3.11667
		-2.81667		2.33333		-1.03333		4.43333		3.1
		-2.83333		2.31667		-1.05		4.41667		3.08333
		-2.85		2.3		-1.06667		4.4		3.06667
		-2.86667		2.28333		-1.08333		4.38333		3.05
		-2.88333		2.26667		-1.1		4.36667		3.03333
		-2.9		2.25		-1.11667		4.35		3.01667
		-2.91667		-0.2		-1.13333		4.33333		3
		-2.93333		-0.216667		-1.15		4.31667		2.98333
		-2.95		-0.233333		-1.16667		4.3		2.96667
		-2.96667		-0.25		-1.18333		2.95		2.95
		-2.98333		-0.266667		-1.2		2.93333		2.93333
		-3		-0.283333		-1.21667		2.91667		2.91667
		-3.01667		-0.3		-1.23333		2.9		2.9
		-3.03333		-0.316667		-1.25		2.88333		2.88333
		-3.05		-0.333333		-1.26667		2.86667		2.86667
		-3.06667		-0.35		-1.28333		2.85		2.85
		-3.08333		-0.366667		-1.3		2.83333		2.83333
		-3.1		-0.383333		-1.31667		2.81667		2.81667
		-3.11667		-0.4		-1.33333		2.8		2.8
		-3.13333		-0.416667		-1.35		2.78333		2.78333
		-3.15		-0.433333		-1.36667		2.76667		2.76667
		-3.16667		-0.45		-1.38333		2.75		2.75
		-3.18333		-0.466667		-1.4		2.73333		2.73333
		-3.2		-0.483333		-1.41667		2.71667		2.71667
		-3.21667		-0.5		-1.43333		2.7		2.7
		-3.23333		-0.516667		-1.45		2.68333		2.68333
		-3.25		-0.533333		-1.46667		2.66667		2.66667
		-3.26667		-0.55		-1.48333		2.65		2.65
		-3.28333		-0.566667		-1.5		2.63333		2.63333
		-3.3		-0.583333		-1.51667		2.61667		2.61667
		-3.31667		-0.6		-1.53333		2.6		2.6
		-3.33333		-0.616667		-1.55		2.58333		2.58333
		-3.35		-0.633333		-1.56667		2.56667		2.56667
		-3.36667		-0.65		-1.58333		2.55		2.55
		-3.38333		1.76667		-1.6		2.53333		2.53333
		-3.4		1.75		-1.61667		2.51667		2.51667
		-3.41667		1.73333		-1.63333		2.5		2.5
		-3.43333		1.71667		-1.65		2.48333		2.48333
		-3.45		1.7		-1.66667		2.46667		2.46667
		-3.46667		1.68333		-1.68333		3.78333		2.45
		-2.63333		1.66667		-1.7		3.76667		2.43333
		-2.65		1.65		-1.71667		3.75		2.41667
		-2.66667		1.91667		-0.783333		3.73333		2.4
		-2.68333		1.9		-0.8		3.71667		2.38333
		-2.7		1.88333		-0.816667		3.7		2.36667
		-2.71667		1.86667		-0.833333		3.68333		2.35
		-2.73333		1.85		-0.85		3.66667		2.33333
		-2.75		1.83333		-0.866667		3.65		2.31667
		-2.76667		1.81667		-0.883333		3.63333		2.3
		-2.78333		1.8		-0.9		3.61667		3.56667
		-2.8		1.78333		-0.916667		3.6		3.55
		-2.81667		1.76667		-0.933333		3.58333		3.53333
		-2.83333		1.75		-0.95		3.56667		3.51667
		-2.85		1.73333		-0.966667		3.55		3.5
		-2.86667		1.71667		-0.983333		3.53333		3.48333
		-2.88333		1.7		-1		3.51667		3.46667
		-2.9		1.68333		-1.01667		3.5		3.45
		-2.91667		1.66667		-1.03333		3.48333		3.43333
		-2.93333		1.65		-1.05		3.46667		3.41667
		-2.95		1.63333		-1.06667		3.45		3.4
		-2.96667		1.61667		-1.08333		3.43333		3.38333
		-2.98333		1.6		-1.1		3.41667		3.36667
		-3		1.58333		-1.11667		3.4		3.35
		-3.01667		1.56667		-1.13333		3.38333		3.33333
		-3.03333		1.55		-1.15		3.36667		3.31667
		-3.05		1.25		-1.16667		3.35		3.3
		-3.06667		1.23333		-1.18333		3.33333		3.28333
		-3.08333		1.21667		-1.2		3.31667		1.98333
		-3.1		1.2		-1.21667		3.3		1.96667
		-3.11667		1.18333		-1.23333		3.28333		1.95
		-3.13333		1.16667		-1.25		3.26667		1.93333
		-3.15		1.15		-1.26667		3.25		1.91667
		-3.16667		1.13333		-1.28333		3.23333		1.9
		-3.18333		1.11667		-1.3		3.21667		1.88333
		-3.2		1.1		-1.31667		3.2		1.86667
		-3.21667		1.08333		-1.33333		3.18333		1.85
		-3.23333		1.06667		-1.35		3.16667		1.83333
		-3.25		1.05		-1.36667		3.15		1.81667
		-3.26667		1.03333		-1.38333		3.13333		1.8
		-3.28333		1.01667		-1.4		3.11667		1.78333
		-3.3		1		-1.41667		3.1		1.76667
		-3.31667		0.983333		-1.43333		3.08333		1.75
		-3.33333		0.966667		-1.45		3.06667		1.73333
		-3.35		0.95		-1.46667		3.05		1.71667
		-3.36667		0.933333		-1.48333		3.03333		1.7
		-3.38333		0.916667		-1.5		3.01667		1.68333
		-3.4		0.9		-1.51667		3		1.66667
		-3.41667		0.883333		-1.53333		2.98333		1.65
		-3.43333		0.866667		-1.55		2.96667		1.63333
		-3.45		0.85		-1.56667		2.95		1.61667
		-3.46667		0.833333		-1.58333		2.93333		1.6
		-3.48333		0.816667		-1.6		2.91667		1.58333
		-3.5		0.8		-2.56667		1.56667		1.56667
		-3.51667		0.783333		-2.58333		1.55		1.55
		-3.53333		0.766667		-2.6		1.53333		1.53333
		-3.55		0.75		-2.61667		1.51667		1.51667
		-3.56667		0.733333		-2.63333		1.5		1.5
		-3.58333		0.716667		-2.65		1.48333		1.48333
		-3.6		0.7		-1.71667		1.46667		1.46667
		-3.61667		0.683333		-1.73333		1.45		1.45
		-3.63333		0.666667		-1.75		1.43333		1.43333
		-3.65		0.65		-1.76667		1.41667		1.41667
		-3.66667		0.633333		-1.78333		1.4		1.4
		-3.68333		0.616667		-1.8		1.38333		1.38333
		-3.7		0.6		-1.81667		1.36667		1.36667
		-3.71667		0.583333		-1.83333		1.35		1.35
		-3.73333		0.566667		-1.85		1.33333		1.33333
		-3.75		0.55		-1.86667		1.31667		1.31667
		-3.76667		0.533333		-1.88333		1.3		1.3
		-3.78333		0.516667		-1.9		1.28333		1.28333
		-3.8		0.5		-1.91667		1.26667		1.26667
		-3.81667		0.483333		-1.93333		1.25		1.25
		-3.83333		0.466667		-1.95		1.23333		1.23333
		-3.85		0.45		-1.96667		1.21667		1.21667
		-3.86667		0.433333		-1.98333		1.2		1.2
		-3.88333		0.416667		-2		1.18333		1.18333
		-3.9		0.4		-2.01667		1.16667		0.716667
		-3.91667		0.383333		-2.03333		1.15		1.15
		-3.93333		0.366667		-2.05		0.716667		0.683333
		-3.95		0.35		-2.06667		0.7		0.666667
		-3.96667		0.333333		-2.08333		0.683333		0.65
		-3.98333		0.316667		-2.1		0.666667		0.633333
		-4		0.3		-2.11667		0.65		0.616667
		-4.01667		0.283333		-2.13333		0.633333		0.6
		-4.03333		0.266667		-2.15		0.616667		0.583333
		-4.05		0.25		-2.16667		0.6		0.566667
		-4.06667		0.233333		-2.18333		0.583333		0.55
		-4.08333		0.216667		-2.2		0.566667		0.533333
		-4.1		0.2		-2.21667		0.55		0.516667
		-4.11667		0.183333		-2.23333		0.533333		0.5
		-4.13333		0.166667		-2.25		0.516667		0.483333
		-4.15		0.15		-2.26667		0.5		0.466667
		-4.16667		0.133333		-2.28333		0.9		0.9
		-4.18333		0.4		-2.3		0.883333		0.883333
		-4.2		0.383333		-2.31667		0.866667		0.866667
		-4.21667		0.366667		-2.33333		0.85		0.85
		-4.23333		0.35		-2.35		0.833333		0.833333
		-4.25		0.333333		-2.36667		0.816667		0.816667
		-4.26667		0.316667		-2.38333		0.8		0.8
		-4.28333		0.3		-2.4		0.783333		0.783333
		-4.3		0.283333		-1.4		0.766667		0.766667
		-4.31667		0.266667		-1.41667		0.75		0.75
		-4.33333		0.25		-1.43333		0.733333		0.733333
		-4.35		0.233333		-1.45		0.716667		0.716667
		-4.36667		0.516667		-1.46667		0.7		0.7
		-4.38333		0.5		-1.48333		2.01667		0.683333
		-2.73333		0.483333		-1.5		2		0.666667
		-2.75		0.466667		-1.51667		1.98333		0.65
		-2.76667		0.45		-1.53333		1.96667		1.91667
		-2.78333		0.433333		-1.55		1.95		1.9
		-2.8		0.416667		-1.56667		1.93333		1.88333
		-2.81667		0.4		-1.58333		1.91667		1.86667
		-2.83333		0.383333		-1.6		1.9		1.85
		-2.85		0.366667		-1.61667		1.88333		1.83333
		-2.86667		0.35		-1.63333		1.86667		1.81667
		-2.88333		0.333333		-1.65		1.85		1.8
		-2.9		0.316667		0		1.83333		1.78333
		-2.91667		0.3		-0.0166667		1.81667		1.76667
		-2.93333		0.283333		-0.0333333		1.8		1.75
		-2.95		1.05		-0.05		1.78333		1.73333
		-2.96667		1.03333		-0.0666667		1.76667		1.71667
		-2.98333		1.01667		-0.0833333		1.75		1.7
		-3		1		-0.1		3.86667		1.68333
		-3.01667		0.983333		-0.116667		3.85		1.66667
		-3.03333		0.966667		-0.133333		3.83333		1.65
		0.733333		0.783333		0.833333		0.4		0.116667
		0.716667		0.766667		0.816667		0.383333		0.1
		0.7		0.75		0.8		0.366667		0.116667
		0.7		0.733333		0.783333		0.416667		0.15
		0.683333		0.716667		0.766667		0.4		0.133333
		0.666667		0.7		0.75		0.45		0.15
		0.65		0.683333		0.733333		0.433333		0.133333
		0.633333		0.683333		0.716667		0.5		0.166667
		0.616667		0.666667		0.7		0.483333		0.2
		0.6		0.65		0.683333		0.516667		0.183333
		0.583333		0.633333		0.666667		0.5		0.2
		0.566667		0.616667		0.65		0.483333		0.183333
		0.566667		0.6		0.65		0.466667		0.216667
		0.55		0.583333		0.633333		0.45		0.25
		0.533333		0.566667		0.616667		0.45		0.233333
		0.516667		0.566667		0.6		0.433333		0.216667
		0.5		0.55		0.583333		0.416667		0.233333
		0.483333		0.533333		0.566667		0.4		0.266667
		0.466667		0.516667		0.55		0.383333		0.25
		0.45		0.5		0.533333		0.366667		0.283333
		0.433333		0.483333		0.533333		0.366667		0.266667
		0.416667		0.466667		0.516667		0.35		0.3
		0.4		0.45		0.5		0.333333		0.283333
		0.383333		0.433333		0.483333		0.316667		0.283333
		0.366667		0.416667		0.466667		0.3		0.266667
		0.35		0.4		0.45		0.283333		0.25
		0.333333		0.383333		0.433333		0.266667		0.233333
		0.333333		0.366667		0.416667		0.25		0.233333
		0.316667		0.35		0.4		0.233333		0.216667
		0.3		0.333333		0.383333		0.216667		0.2
		0.283333		0.333333		0.366667		0.2		0.183333
		0.266667		0.316667		0.35		0.183333		0.166667
		0.25		0.3		0.333333		0.183333		0.15
		0.233333		0.283333		0.333333		0.166667		0.15
		0.216667		0.266667		0.316667		0.15		0.133333
		0.2		0.25		0.3		0.15		0.133333
		0.183333		0.233333		0.266667		0.133333		0.116667
		0.166667		0.216667		0.25		0.133333		0.116667
		0.15		0.216667		0.233333		0.15		0.15
		0.166667		0.216667		0.233333		0.15		0.166667
		0.166667		0.233333		0.216667		0.166667		0.183333
		0.183333		0.233333		0.216667		0.166667		0.216667
		0.183333		0.25		0.216667		0.166667		0.216667
		0.2		0.25		0.216667		0.166667		0.233333
		0.2		0.25		0.216667		0.166667		0.25
		0.216667		0.266667		0.216667		0.166667		0.266667
		0.216667		0.266667		0.216667		0.166667		0.283333
		0.216667		0.266667		0.216667		0.15		0.283333
		0.216667		0.266667		0.216667		0.15		0.3
		0.216667		0.266667		0.216667		0.15		0.316667
		0.233333		0.266667		0.216667		0.15		0.316667
		0.216667		0.283333		0.216667		0.15		0.333333
		0.233333		0.283333		0.2		0.15		0.366667
		0.233333		0.3		0.216667		0.15		0.383333
		0.216667		0.316667		0.2		0.133333		0.4
		0.233333		0.333333		0.2		0.133333		0.433333
		0.233333		0.333333		0.2		0.133333		0.45
		0.216667		0.383333		0.2		0.133333		0.5
		0.233333		0.45		0.183333		0.133333		0.533333
		0.233333		0.6		0.2		0.133333		0.566667
		0.233333		0.616667		0.2		0.133333		0.6
		0.25		0.65		0.2		0.116667		0.616667
		0.25		0.65		0.2		0.116667		0.633333
		0.266667		0.65		0.2		0.133333		0.633333
		0.3		0.65		0.216667		0.133333		0.633333
		0.3		0.666667		0.216667		0.116667		0.616667
		0.283333		0.666667		0.2		0.1		0.583333
		0.25		0.65		0.2		0.0833333		0.55
		0.183333		0.633333		0.183333		0.0666667		0.516667
		0.133333		0.616667		0.2		0.05		0.5
		0.116667		0.6		0.183333		0.0333333		0.466667
		0.0666667		0.583333		0.183333		0.0166667		0.45
		0.0333333		0.566667		0.166667		0		0.416667
		0		0.55		0.15		-0.0166667		0.4
		-0.0166667		0.533333		0.166667		-0.0333333		0.383333
		-0.0333333		0.516667		0.15		-0.05		0.366667
		-0.0666667		0.5		0.133333		-0.05		0.35
		-0.0833333		0.483333		0.15		-0.0666667		0.333333
		-0.1		0.466667		0.133333		-0.0833333		0.333333
		-0.116667		0.466667		0.116667		-0.1		0.316667
		-0.133333		0.45		0.133333		-0.1		0.3
		-0.15		0.433333		0.116667		-0.116667		0.283333
		-0.166667		0.416667		0.1		-0.133333		0.283333
		-0.183333		0.4		0.0833333		-0.15		0.266667
		-0.2		0.383333		0.1		-0.15		0.25
		-0.216667		0.366667		0.0833333		-0.166667		0.233333
		-0.233333		0.35		0.0666667		-0.183333		0.233333
		-0.25		0.35		0.05		-0.2		0.216667
		-0.266667		0.333333		0.0666667		-0.2		0.2
		-0.283333		0.316667		0.05		-0.216667		0.183333
		-0.3		0.316667		0.0333333		-0.233333		0.166667
		-0.316667		0.3		0.0166667		-0.25		0.15
		-0.333333		0.283333		0.0333333		-0.266667		0.133333
		-0.35		0.283333		0.0166667		-0.233333		0.166667
		-0.333333		0.3		0.0333333		-0.166667		0.183333
		-0.3		0.35		0.0166667		-0.116667		0.216667
		-0.266667		0.933333		0.0333333		-0.1		0.233333
		-0.216667		0.966667		0.0333333		-0.0333333		0.266667
		-0.166667		0.983333		0.0333333		0		0.3
		-0.1		1		0.05		0		0.333333
		-0.0333333		1.01667		0.0333333		0		0.4
		-0.0166667		1.03333		0.0333333		0		0.45
		0		1.03333		0.0333333		0		0.5
		0.0166667		1.05		0.0333333		0		0.566667
		0.0166667		1.05		0.0333333		0		0.616667
		0.0333333		1.06667		0.0333333		0		0.65
		0.0333333		1.06667		0.0166667		-0.0166667		0.666667
		0.0333333		1.06667		0.0333333		-0.0166667		0.7
		0.0333333		1.06667		0.0333333		-0.0166667		0.7
		0.0166667		1.06667		0.0166667		-0.0333333		0.683333
		0.0166667		1.05		0.0166667		-0.05		0.683333
		0		1.03333		0		-0.0666667		0.683333
		0		1.03333		0.0166667		-0.0833333		0.666667
		-0.0166667		1.01667		0		-0.1		0.666667
		-0.0333333		1.01667		-0.0166667		-0.116667		0.65
		-0.05		1		0		-0.133333		0.633333
		-0.0666667		1		-0.0166667		-0.133333		0.633333
		-0.0833333		0.983333		-0.0333333		-0.15		0.633333
		-0.0833333		0.983333		-0.0166667		-0.166667		0.616667
		-0.1		0.966667		-0.0333333		-0.166667		0.616667
		-0.116667		0.966667		-0.05		-0.183333		0.6
		-0.133333		0.95		-0.0333333		-0.2		0.6
		-0.15		0.933333		-0.05		-0.2		0.583333
		-0.166667		0.933333		-0.0666667		-0.216667		0.583333
		-0.183333		0.916667		-0.0333333		-0.233333		0.583333
		-0.183333		0.9		-0.05		-0.266667		0.566667
		-0.2		0.916667		-0.0666667		-0.266667		0.55
		-0.216667		0.9		-0.0833333		-0.283333		0.55
		-0.233333		1.38333		-0.05		-0.3		0.533333
		-0.25		1.36667		-0.0666667		-0.3		0.516667
		-0.25		1.35		-0.0833333		-0.316667		0.5
		-0.266667		1.05		-0.0333333		-0.333333		0.5
		-0.283333		1.03333		-0.05		-0.35		0.483333
		-0.3		1.01667		-0.0666667		-0.366667		0.466667
		-0.316667		1.35		-0.0833333		-0.383333		0.466667
		-0.3		1.33333		-0.1		-0.4		0.45
		-0.316667		1.31667		-0.0666667		-0.416667		0.45
		-0.333333		1.3		-0.0833333		-0.416667		0.433333
		-0.35		1.3		-0.1		-0.45		0.416667
		-0.366667		1.28333		-0.116667		-0.466667		0.416667
		-0.383333		1.26667		-0.0666667		-0.483333		0.4
		-0.383333		1.26667		-0.0833333		-0.5		0.383333
		-0.4		1.25		-0.1		-0.5		0.366667
		-0.416667		1.23333		-0.116667		-0.516667		0.366667
		-0.433333		1.21667		-0.133333		-0.533333		0.35
		-0.45		1.23333		-0.0666667		-0.55		0.333333
		-0.466667		1.21667		-0.0833333		-0.566667		0.333333
		-0.45		1.21667		-0.1		-0.566667		0.35
		-0.433333		1.21667		-0.0333333		-0.516667		0.366667
		-0.35		1.21667		-0.05		-0.5		0.366667
		-0.316667		1.21667		0		-0.45		0.383333
		-0.216667		1.21667		-0.0166667		-0.383333		0.366667
		-0.166667		1.23333		0		-0.3		0.383333
		-0.05		1.23333		-0.0166667		-0.183333		0.383333
		-0.0333333		1.23333		0		-0.2		0.383333
		-0.0333333		1.25		0		-0.1		0.383333
		-0.0166667		1.26667		-0.0166667		-0.0833333		0.4
		-0.0166667		1.61667		0		-0.0666667		0.416667
		-0.0166667		1.83333		0		-0.0666667		0.416667
		0		1.85		-0.0166667		-0.0666667		0.466667
		0		1.85		0		-0.0833333		0.483333
		0		1.85		0		-0.0833333		0.516667
		0		1.85		-0.0166667		-0.0666667		0.533333
		0		1.85		0		-0.0666667		0.616667
		0		1.85		-0.0166667		-0.0666667		0.666667
		0.0166667		1.85		-0.0166667		-0.0666667		0.716667
		0.0166667		1.86667		0		-0.0833333		0.766667
		0.0166667		1.86667		-0.0166667		-0.0666667		0.783333
		0.0166667		1.85		-0.0166667		-0.0833333		0.783333
		0		1.85		-0.0166667		-0.0833333		0.783333
		0		1.85		-0.0333333		-0.0833333		0.783333
		0		1.85		-0.0166667		-0.1		0.8
		0		2.45		-0.0166667		-0.0833333		0.8
		0		1.9		-0.0333333		-0.0833333		0.8
		0		2.5		-0.0166667		-0.1		0.783333
		-0.0166667		2.48333		-0.0333333		-0.133333		0.733333
		-0.0333333		2.48333		-0.0333333		-0.166667		0.7
		-0.0666667		2.45		-0.05		-0.183333		0.666667
		-0.1		2.43333		-0.0666667		-0.216667		0.633333
		-0.133333		1.8		-0.0833333		-0.233333		0.6
		-0.166667		1.78333		-0.1		-0.25		0.566667
		-0.2		1.76667		-0.1		-0.283333		0.55
		-0.216667		2.28333		-0.116667		-0.3		0.5
		-0.25		2.26667		-0.133333		-0.316667		0.483333
		-0.266667		2.25		-0.15		-0.35		0.466667
		-0.3		2.23333		-0.166667		-0.366667		0.433333
		-0.316667		2.21667		-0.183333		-0.383333		0.416667
		-0.333333		2.2		-0.2		-0.4		0.4
		-0.35		2.18333		-0.216667		-0.416667		0.383333
		-0.383333		1.55		-0.233333		-0.433333		0.366667
		-0.4		2.15		-0.25		-0.45		0.3
		-0.416667		1.51667		-0.266667		-0.466667		0.283333
		-0.433333		1.5		-0.25		-0.483333		0.266667
		-0.45		1.48333		-0.266667		-0.5		0.25
		-0.466667		1.46667		-0.283333		-0.516667		0.233333
		-0.5		1.45		-0.3		-0.533333		0.216667
		-0.516667		1.43333		-0.316667		-0.55		0.2
		-0.533333		1.41667		-0.333333		-0.566667		0.183333
		-0.55		1.4		-0.35		-0.583333		0.1
		-0.566667		1.38333		-0.366667		-0.6		0.0833333
		-0.583333		1.36667		-0.383333		-0.616667		0.0666667
		-0.6		1.35		-0.4		-0.633333		0.05
		-0.616667		1.33333		-0.416667		-0.65		0.0333333
		-0.633333		1.31667		-0.433333		-0.666667		0.0166667
		-0.65		1.3		-0.433333		-0.683333		0
		-0.666667		1.28333		-0.45		-0.7		-0.0166667
		-0.683333		1.26667		-0.466667		-0.716667		-0.0333333
		-0.7		1.25		-0.483333		-0.733333		-0.05
		-0.716667		1.85		-0.5		-0.7		0.1
		-0.7		1.3		-0.516667		-0.683333		0.116667
		-0.683333		1.9		-0.5		-0.683333		0.15
		-0.683333		1.91667		-0.483333		-0.683333		0.166667
		-0.666667		1.93333		-0.5		-0.7		0.183333
		-0.65		1.93333		-0.466667		-0.683333		0.2
		-0.616667		1.95		-0.45		-0.683333		0.216667
		-0.616667		1.98333		-0.466667		-0.683333		0.233333
		-0.6		2.03333		-0.433333		-0.666667		0.233333
		-0.6		2.05		-0.383333		-0.666667		0.283333
		-0.566667		2.08333		-0.4		-0.666667		0.3
		-0.516667		2.1		-0.333333		-0.666667		0.366667
		-0.5		2.6		-0.266667		-0.616667		0.416667
		-0.466667		2.53333		-0.183333		-0.633333		0.55
		-0.316667		2.73333		-0.2		-0.566667		0.616667
		-0.216667		2.15		-0.166667		-0.583333		0.683333
		-0.183333		2.25		-0.15		-0.333333		0.733333
		-0.166667		2.76667		-0.166667		-0.35		0.683333
		-0.183333		2.75		-0.15		-0.533333		0.633333
		-0.2		2.73333		-0.166667		-0.55		0.45
		-0.25		2.71667		-0.183333		-0.666667		0.35
		-0.316667		2.16667		-0.2		-0.683333		0.266667
		-0.45		2.15		-0.216667		-0.75		0.25
		-0.55		2.13333		-0.216667		-0.766667		0.166667
		-0.566667		2		-0.233333		-0.783333		0.15
		-0.666667		1.98333		-0.25		-0.8		0.133333
		-0.683333		1.96667		-0.266667		-0.85		0.0666667
		-0.75		1.95		-0.283333		-0.866667		0.05
		-0.766667		1.93333		-0.3		-0.883333		0.0333333
		-0.783333		2.48333		-0.316667		-0.9		-0.0166667
		-0.833333		2.46667		-0.333333		-0.916667		-0.0333333
		-0.85		2.45		-0.35		-0.933333		-0.05
		-0.866667		2.43333		-0.333333		-0.95		-0.0666667
		-0.883333		2.41667		-0.35		-0.966667		-0.0833333
		-0.9		2.4		-0.366667		-0.983333		-0.1
		-0.916667		2.38333		-0.383333		-1		-0.15
		-0.933333		2.36667		-0.4		-1.01667		-0.166667
		-0.983333		2.35		-0.416667		-1.03333		-0.183333
		-1		2.33333		-0.433333		-1.05		-0.2
		-1.01667		2.31667		-0.45		-1.06667		-0.216667
		-1.03333		2.3		-0.466667		-1.08333		-0.233333
		-1.05		2.28333		-0.483333		-1.1		-0.25
		-1.06667		2.26667		-0.5		-1.11667		-0.266667
		-1.08333		2.03333		-0.516667		-1.13333		-0.283333
		-1.1		2.01667		-0.533333		-1.15		-0.3
		-1.11667		2		-0.533333		-1.16667		-0.316667
		-1.13333		1.98333		-0.55		-1.18333		-0.333333
		-1.15		1.96667		-0.566667		-1.2		-0.35
		-1.16667		1.95		-0.583333		-1.21667		-0.4
		-1.18333		1.93333		-0.6		-1.23333		-0.416667
		-1.2		1.91667		-0.616667		-1.25		-0.433333
		-1.21667		1.9		-0.633333		-1.26667		-0.45
		-1.23333		1.88333		-0.65		-1.25		-0.466667
		-1.25		1.86667		-0.666667		-1.26667		-0.416667
		-1.23333		2.06667		-0.65		-0.966667		-0.35
		-1.16667		1.48333		-0.666667		-0.833333		-0.15
		-1.01667		1.58333		-0.666667		-0.816667		0
		-0.866667		2.11667		-0.683333		-0.8		0.0666667
		-0.833333		2.11667		-0.666667		-0.8		0.0666667
		-0.816667		2.13333		-0.666667		-0.8		0.0833333
		-0.783333		2.16667		-0.683333		-0.783333		0.1
		-0.766667		2.16667		-0.666667		-0.783333		0.133333
		-0.766667		2.18333		-0.65		-0.783333		0.133333
		-0.75		2.71667		-0.666667		-0.783333		0.15
		-0.75		2.63333		-0.65		-0.766667		0.15
		-0.75		2.85		-0.616667		-0.766667		0.15
		-0.733333		2.26667		-0.566667		-0.766667		0.2
		-0.733333		2.25		-0.583333		-0.766667		0.233333
		-0.716667		2.85		-0.533333		-0.766667		0.35
		-0.666667		3.63333		-0.466667		-0.75		0.433333
		-0.65		3.61667		-0.483333		-0.766667		0.416667
		-0.666667		3.53333		-0.5		-0.816667		0.216667
		-0.683333		3.51667		-0.4		-0.85		0.15
		-0.733333		3.56667		-0.416667		-0.866667		0.0833333
		-0.8		3.55		-0.433333		-0.883333		0.0333333
		-0.833333		3.6		-0.45		-0.916667		0.0166667
		-0.883333		3.58333		-0.466667		-0.933333		-0.0333333
		-0.9		3.56667		-0.366667		-0.95		-0.05
		-0.933333		2.68333		-0.383333		-0.966667		-0.0833333
		-0.95		2.66667		-0.4		-1		-0.1
		-0.983333		2.65		-0.416667		-1.01667		-0.133333
		-1		2.63333		-0.433333		-1.03333		-0.15
		-1.01667		2.61667		-0.45		-1.05		-0.166667
		-1.03333		2.6		-0.466667		-1.06667		-0.183333
		-1.06667		2.58333		-0.483333		-1.08333		-0.216667
		-1.08333		1.95		-0.5		-1.1		-0.233333
		-1.1		1.93333		-0.516667		-1.11667		-0.25
		-1.11667		1.91667		-0.466667		-1.13333		-0.266667
		-1.13333		1.9		-0.483333		-1.15		-0.283333
		-1.15		1.88333		-0.5		-1.16667		-0.3
		-1.16667		1.86667		-0.516667		-1.18333		-0.316667
		-1.18333		1.85		-0.533333		-1.2		-0.35
		-1.2		1.83333		-0.55		-1.21667		-0.366667
		-1.21667		1.81667		-0.566667		-1.23333		-0.383333
		-1.23333		1.8		-0.583333		-1.26667		-0.4
		-1.25		1.78333		-0.6		-1.28333		-0.416667
		-1.26667		2.33333		-0.616667		-1.28333		-0.433333
		-1.28333		1.75		-0.633333		-1.31667		-0.45
		-1.3		2.3		-0.65		-1.31667		-0.466667
		-1.31667		2.28333		-0.666667		-1.33333		-0.483333
		-1.33333		2.26667		-0.683333		-1.35		-0.5
		-1.35		2.25		-0.666667		-1.36667		-0.516667
		-1.36667		2.23333		-0.683333		-1.38333		-0.533333
		-1.38333		2.21667		-0.7		-1.4		-0.55
		-1.4		2.2		-0.716667		-1.41667		-0.583333
		-1.41667		2.18333		-0.733333		-1.43333		-0.6
		-1.43333		2.16667		-0.75		-1.45		-0.616667
		-1.45		2.15		-0.766667		-1.46667		-0.633333
		-1.46667		2.13333		-0.783333		-1.48333		-0.65
		-1.48333		2.11667		-0.8		-1.46667		-0.616667
		-1.48333		1.53333		-0.783333		-1.43333		-0.6
		-1.46667		2.13333		-0.8		-1.35		-0.5
		-1.43333		2.91667		-0.8		-1.28333		-0.383333
		-1.36667		2.83333		-0.816667		-0.916667		-0.183333
		-1.23333		2.2		-0.8		-0.9		-0.05
		-0.966667		3.1		-0.8		-0.9		0
		-0.933333		2.21667		-0.816667		-0.9		0.0333333
		-0.9		3.11667		-0.8		-0.883333		0.0333333
		-0.9		2.41667		-0.8		-0.883333		0.0666667
		-0.883333		3.13333		-0.783333		-0.883333		0.0666667
		-0.883333		3.13333		-0.8		-0.883333		0.15
		-0.866667		3.15		-0.783333		-0.883333		0.166667
		-0.883333		3.15		-0.8		-0.933333		0
		-0.916667		3.08333		-0.816667		-0.966667		-0.05
		-0.95		3.05		-0.833333		-0.983333		-0.0166667
		-0.983333		3.03333		-0.816667		-0.966667		0
		-0.983333		3.03333		-0.833333		-0.966667		0.05
		-0.983333		3.05		-0.816667		-0.966667		0.1
		-0.983333		3.05		-0.833333		-0.966667		0.1
		-0.966667		3.06667		-0.8		-0.983333		0.116667
		-0.95		3.06667		-0.816667		-0.983333		0.133333
		-0.95		3.06667		-0.766667		-0.983333		0.133333
		-0.95		3.05		-0.783333		-1		0.15
		-0.933333		3.06667		-0.733333		-0.983333		0.183333
		-0.933333		3.06667		-0.75		-0.983333		0.533333
		-0.916667		3.08333		-0.666667		-0.966667		0.516667
		-0.883333		3.08333		-0.683333		-0.95		0.65
		-0.833333		3.06667		-0.566667		-0.966667		0.666667
		-0.75		3.08333		-0.45		-0.916667		0.683333
		-0.5		3.75		-0.466667		-0.933333		0.683333
		-0.516667		3.73333		-0.433333		-0.783333		0.7
		-0.45		3.51667		-0.45		-0.966667		0.633333
		-0.466667		3.7		-0.466667		-1.08333		0.55
		-0.566667		3.68333		-0.483333		-1.13333		0.383333
		-0.85		3.66667		-0.5		-1.16667		0
		-0.966667		2.96667		-0.516667		-1.21667		-0.05
		-1.05		2.95		-0.533333		-1.23333		-0.0833333
		-1.11667		2.9		-0.55		-1.26667		-0.1
		-1.13333		2.86667		-0.566667		-1.28333		-0.15
		-1.18333		2.85		-0.583333		-1.31667		-0.183333
		-1.21667		2.83333		-0.6		-1.33333		-0.2
		-1.23333		2.78333		-0.616667		-1.36667		-0.25
		-1.25		2.76667		-0.683333		-1.38333		-0.266667
		-1.3		2.75		-0.7		-1.4		-0.316667
		-1.31667		2.73333		-0.716667		-1.43333		-0.333333
		-1.33333		2.7		-0.733333		-1.45		-0.366667
		-1.36667		2.68333		-0.75		-1.46667		-0.383333
		-1.38333		2.66667		-0.766667		-1.5		-0.433333
		-1.4		2.65		-0.783333		-1.51667		-0.45
		-1.43333		2.6		-0.8		-1.53333		-0.466667
		-1.45		2.58333		-0.816667		-1.56667		-0.516667
		-1.46667		2.56667		-0.833333		-1.58333		-0.533333
		-1.48333		2.55		-0.85		-1.6		-0.55
		-1.5		2.53333		-0.866667		-1.61667		-0.633333
		-1.53333		2.51667		-0.883333		-1.63333		-0.65
		-1.55		2.48333		-0.9		-1.66667		-0.666667
		-1.56667		2.46667		-0.916667		-1.68333		-0.716667
		-1.58333		2.45		-1.06667		-1.7		-0.733333
		-1.6		2.43333		-0.95		-1.68333		-0.65
		-1.6		2.43333		-0.966667		-1.66667		-0.6
		-1.6		2.41667		-0.983333		-1.66667		-0.566667
		-1.56667		2.45		-0.95		-1.65		-0.533333
		-1.56667		2.46667		-0.966667		-1.63333		-0.516667
		-1.5		2.46667		-0.95		-1.6		-0.483333
		-1.45		2.48333		-0.933333		-1.58333		-0.133333
		-1.1		3.15		-0.95		-1.6		0
		-1.03333		2.93333		-0.933333		-1.55		0.0166667
		-1.01667		2.83333		-0.95		-1.4		0.05
		-1		2.81667		-0.95		-1.08333		0.0666667
		-0.983333		2.7		-0.933333		-1.06667		0.05
		-0.966667		3.18333		-0.95		-1.06667		0.0833333
		-0.966667		3.2		-0.916667		-1.08333		0.1
		-0.966667		3.18333		-0.933333		-1.05		0.116667
		-0.95		3.18333		-0.9		-1.06667		0.1
		-0.916667		3.2		-0.916667		-1.06667		0.1
		-0.9		3.2		-0.883333		-1.06667		0.116667
		-0.916667		3.18333		-0.9		-1.06667		0.133333
		-0.9		3.2		-0.883333		-1.06667		0.133333
		-0.883333		3.2		-0.9		-1.05		0.15
		-0.883333		3.18333		-0.883333		-1		0.166667
		-0.866667		3.86667		-0.9		-0.983333		0.15
		-0.883333		3.2		-0.883333		-1		0.183333
		-0.866667		3.18333		-0.866667		-0.983333		0.683333
		-0.866667		3.61667		-0.883333		-1		0.7
		-0.85		3.5		-0.866667		-1		0.716667
		-0.85		3.48333		-0.883333		-0.983333		0.733333
		-0.866667		3.3		-0.9		-1.05		0.65
		-0.883333		3.45		-0.883333		-1.1		0.0833333
		-0.916667		3.43333		-0.9		-1.15		0.0166667
		-0.966667		3.51667		-0.916667		-1.23333		-0.0333333
		-1		3.5		-0.933333		-1.25		-0.0833333
		-1.05		3.03333		-0.95		-1.3		-0.1
		-1.06667		3.01667		-1		-1.31667		-0.133333
		-1.11667		3		-1.01667		-1.35		-0.183333
		-1.15		3.63333		-1.03333		-1.36667		-0.2
		-1.16667		3.61667		-1.05		-1.4		-0.25
		-1.21667		2.9		-1.06667		-1.41667		-0.266667
		-1.23333		2.88333		-1.08333		-1.43333		-0.3
		-1.25		2.86667		-1.1		-1.46667		-0.316667
		-1.3		2.85		-1.11667		-1.48333		-0.366667
		-1.31667		2.81667		-1.13333		-1.5		-0.383333
		-1.33333		2.8		-1.15		-1.53333		-0.433333
		-1.38333		2.78333		-1.16667		-1.55		-0.45
		-1.4		2.76667		-1.18333		-1.56667		-0.466667
		-1.41667		2.71667		-1.2		-1.58333		-0.5
		-1.43333		2.7		-1.21667		-1.61667		-0.516667
		-1.5		2.68333		-1.23333		-1.63333		-0.566667
		-1.51667		2.66667		-1.25		-1.65		-0.583333
		-1.53333		2.65		-1.26667		-1.66667		-0.6
		-1.55		2.61667		-1.28333		-1.68333		-0.65
		-1.56667		2.6		-1.3		-1.73333		-0.666667
		-1.61667		2.58333		-1.35		-1.75		-0.683333
		-1.63333		2.56667		-1.33333		-1.76667		-0.7
		-1.65		2.55		-1.38333		-1.78333		-0.733333
		-1.66667		2.5		-1.4		-1.8		-0.75
		-1.68333		2.48333		-1.41667		-1.78333		-0.716667
		-1.66667		2.5		-1.4		-1.75		-0.683333
		-1.63333		2.5		-1.41667		-1.75		-0.633333
		-1.61667		2.51667		-1.4		-1.75		-0.633333
		-1.56667		2.51667		-1.41667		-1.66667		-0.583333
		-1.56667		3.2		-1.38333		-1.65		-0.583333
		-1.51667		2.53333		-1.31667		-1.63333		-0.566667
		-1.51667		2.96667		-1.33333		-1.63333		-0.5
		-1.5		2.85		-1.1		-1.61667		0
		-1.5		2.66667		-1.11667		-1.61667		0.0166667
		-1.08333		3.3		-1.01667		-1.6		0.0333333
		-0.966667		3.3		-0.983333		-1.6		0.05
		-0.95		3.28333		-1		-1.61667		0.0333333
		-0.933333		3.3		-0.983333		-1.11667		0.05
		-0.933333		3.3		-1		-1.21667		0.05
		-0.95		3.31667		-0.983333		-1.33333		0.0666667
		-0.933333		3.3		-1		-1.05		0.9
		-0.933333		3.3		-0.983333		-1.05		0.633333
		-0.916667		3.3		-1		-1.06667		0.516667
		-0.916667		3.28333		-0.983333		-1.05		0.4
		-0.9		3.91667		-0.966667		-1.05		0.266667
		-0.9		3.78333		-0.983333		-1.03333		1
		-0.916667		3.66667		-0.966667		-1.05		0.983333
		-0.9		3.65		-0.983333		-1.05		0.983333
		-0.9		3.35		-0.966667		-1.05		0.95
		-0.916667		3.33333		-0.983333		-1.08333		0.933333
		-0.933333		3.6		-1		-1.1		0.916667
		-0.95		3.3		-0.983333		-1.11667		0.15
		-0.983333		3.56667		-1		-1.13333		0.133333
		-1		3.55		-1.01667		-1.15		0.116667
		-1.01667		3.53333		-1.03333		-1.18333		0.216667
		-1.06667		3.51667		-1.05		-1.2		0.2
		-1.08333		3.6		-1.06667		-1.21667		0.283333
		-1.1		3.58333		-1.08333		-1.26667		0.266667
		-1.13333		3.56667		-1.1		-1.28333		0.25
		-1.15		3.55		-1.08333		-1.3		0.233333
		-1.16667		3.53333		-1.1		-1.31667		0.316667
		-1.21667		3.51667		-1.11667		-1.33333		0.3
		-1.23333		3.61667		-1.13333		-1.35		0.283333
		-1.25		3.6		-1.15		-1.36667		0.516667
		-1.28333		3.58333		-1.16667		-1.38333		0.5
		-1.3		3.56667		-1.18333		-1.41667		0.483333
		-1.31667		2.9		-1.2		-1.43333		0.466667
		-1.33333		2.88333		-1.21667		-1.45		-0.4
		-1.38333		2.86667		-1.23333		-1.46667		-0.416667
		-1.4		2.85		-1.25		-1.48333		-0.433333
		-1.41667		2.83333		-1.26667		-1.5		-0.483333
		-1.43333		2.81667		-1.28333		-1.55		-0.5
		-1.46667		2.78333		-1.3		-1.56667		-0.516667
		-1.48333		2.76667		-1.31667		-1.58333		-0.55
		-1.5		2.75		-1.33333		-1.6		-0.566667
		-1.51667		2.73333		-1.35		-1.61667		-0.583333
		-1.53333		2.71667		-1.36667		-1.65		-0.633333
		-1.58333		2.68333		-1.38333		-1.66667		-0.65
		-1.6		2.66667		-1.36667		-1.68333		-0.666667
		-1.61667		2.65		-1.41667		-1.7		-0.683333
		-1.63333		2.63333		-1.43333		-2.01667		-0.733333
		-1.65		2.61667		-1.41667		-2.03333		-0.75
		-1.68333		2.6		-1.43333		-2.05		-0.766667
		-1.7		2.55		-1.45		-2.06667		-0.816667
		-1.71667		2.53333		-1.46667		-2.08333		-0.833333
		-1.73333		2.51667		-1.48333		-2		-0.85
		-1.75		2.5		-1.5		-2.01667		-0.9
		-1.76667		2.48333		-1.51667		-2.13333		-0.85
		-1.78333		2.46667		-1.53333		-1.85		-0.833333
		-1.78333		2.48333		-1.55		-1.85		-0.8
		-1.76667		2.48333		-1.51667		-1.83333		0.0666667
		-1.73333		2.48333		-1.53333		-1.83333		-0.2
		-1.73333		3.11667		-1.5		-1.81667		-0.316667
		-1.71667		2.98333		-1.51667		-1.81667		-0.55
		-1.71667		2.86667		-1.46667		-1.81667		0.183333
		-1.68333		2.56667		-1.33333		-1.8		0.183333
		-1.66667		2.55		-1.35		-1.81667		0.166667
		-1.66667		3.28333		-1.13333		-1.81667		0.183333
		-1.65		3.3		-1.15		-1.83333		0.2
		-1.13333		3.28333		-1.16667		-1.83333		0.183333
		-1.15		3.28333		-1.13333		-1.81667		0.2
		-1.43333		3.26667		-1.15		-1.83333		0.216667
		-1.11667		3.26667		-1.11667		-1.83333		0.2
		-1.1		3.25		-1.13333		-1.85		0.216667
		-1.08333		3.26667		-1.11667		-1.83333		0.233333
		-1.1		3.26667		-1.13333		-1.83333		0.25
		-1.1		3.25		-1.11667		-1.85		0.266667
		-1.08333		3.26667		-1.13333		-1.4		0.25
		-1.06667		3.25		-1.11667		-1.5		0.266667
		-1.08333		3.91667		-1.13333		-1.51667		0.75
		-1.08333		3.9		-1.11667		-1.63333		0.316667
		-0.266667		3.78333		-1.13333		-1.26667		0.3
		-0.5		3.65		-1.11667		-1.28333		0.933333
		-0.516667		3.63333		-1.13333		-1.28333		0.95
		-0.616667		3.28333		-1.11667		-1.3		0.933333
		-0.233333		3.26667		-1.13333		-1.28333		0.95
		-1.03333		4.05		-1.11667		-1.28333		0.966667
		-1.05		4.03333		-1.13333		-1.3		0.95
		-0.966667		4.05		-1.11667		-0.466667		0.966667
		-0.216667		4.03333		-1.13333		-0.483333		0.983333
		-0.233333		4.03333		-1.1		-0.583333		0.966667
		-0.216667		4.05		-1.11667		-0.6		0.983333
		-0.2		4.03333		-1.01667		-0.683333		1.56667
		-0.216667		4.01667		-1.03333		-0.633333		0.95
		-0.233333		4		-1.05		-0.566667		0.866667
		-0.283333		3.98333		-1.06667		-0.583333		0.816667
		-0.3		3.96667		-1.08333		-1.41667		0.766667
		-0.35		3.91667		-1.1		-1.46667		0.716667
		-1.13333		3.9		-1.11667		-1.5		0.666667
		-1.25		3.86667		-1.13333		-1.51667		0
		-1.26667		3.85		-1.15		-1.53333		0.4
		-0.5		3.83333		-1.16667		-1.58333		0.383333
		-0.516667		3.78333		-1.18333		-1.6		-0.133333
		-0.933333		3.76667		-1.2		-1.61667		-0.15
		-0.95		3.75		-1.21667		-1.65		-0.2
		-0.883333		2.93333		-1.23333		-1.66667		-0.216667
		-0.9		2.91667		-1.25		-1.68333		-0.233333
		-0.916667		2.9		-1.26667		-2.08333		-0.283333
		-0.933333		2.88333		-1.28333		-2.1		-0.3
		-0.733333		3.2		-1.3		-2.11667		-0.35
		-0.75		3.18333		-1.31667		-2.13333		-0.366667
		-0.766667		3.16667		-1.33333		-2.15		-0.383333
		-0.783333		3.15		-1.35		-2.06667		-0.433333
		-1.63333		3.13333		-1.48333		-2.08333		-0.45
		-1.65		3.11667		-1.5		-2.1		-0.466667
		-1.66667		3.21667		-1.51667		-2.11667		-0.516667
		-1.68333		3.2		-1.41667		-2.13333		-0.533333
		-1.7		3.18333		-1.55		-2.15		-0.55
		-1.73333		3.16667		-1.56667		-2.16667		-0.6
		-1.75		3.15		-1.58333		-2.18333		-0.616667
		-1.76667		3.23333		-1.6		-2.11667		-0.633333
		-1.78333		3.21667		-1.61667		-2.13333		-0.683333
		-1.8		3.2		-1.63333		-2.15		-0.7
		-1.81667		3.18333		-1.65		-2.16667		-0.716667
		-1.83333		3.16667		-1.66667		-2.18333		-0.733333
		-1.88333		3.15		-1.68333		-2.2		-0.783333
		-1.9		2.45		-1.7		-2.68333		-0.8
		-1.91667		2.43333		-1.71667		-2.23333		-0.783333
		-1.9		3.1		-1.73333		-2.43333		-0.733333
		-1.91667		3.08333		-1.63333		-2.06667		-0.683333
		-1.08333		2.96667		-1.65		-2.06667		-0.666667
		-1.31667		2.83333		-1.11667		-2.03333		-0.616667
		-1.41667		2.48333		-1.13333		-2.01667		-0.133333
		-1.81667		3.26667		-1.11667		-1.21667		-0.566667
		-1.73333		3.28333		-1.08333		-1.31667		0.0666667
		-0.983333		3.28333		-1.1		-1.33333		0.0833333
		-0.966667		3.3		-1.08333		-1.41667		0.1
		-0.95		3.3		-1.1		-1.5		0.116667
		-0.95		3.28333		-1.08333		-1.58333		0.133333
		-0.933333		3.3		-1.1		-1.6		0.15
		-0.933333		4.11667		-1.08333		-1.75		0.166667
		-0.916667		3.9		-1.1		-1.76667		0.75
		-0.933333		3.88333		-1.08333		-1.96667		0.6
		-0.933333		3.76667		-1.05		-1.13333		0.583333
		-0.916667		3.61667		-1.06667		-1.13333		0.383333
		-0.9		3.6		-1.05		-1.15		0.933333
		-0.9		4.15		-1.06667		-1.13333		0.95
		-0.916667		4.16667		-1.05		-1.13333		0.933333
		-0.9		4.15		-1.06667		-1.15		0.95
		-0.883333		4.15		-1.05		-1.13333		0.966667
		-0.316667		4.13333		-1.06667		-1.13333		0.983333
		-0.333333		4.15		-1.05		-1.16667		0.933333
		-0.35		4.13333		-1.06667		-1.21667		0.85
		-0.95		4.11667		-1.08333		-1.23333		0.8
		-0.966667		4.06667		-1.1		-1.26667		0.216667
		-1.01667		4.05		-1.11667		-1.28333		0.383333
		-1.06667		4.01667		-1.13333		-1.33333		0.5
		-1.08333		4		-1.15		-1.35		-0.116667
		-1.11667		3.95		-1.16667		-1.38333		-0.133333
		-1.13333		3.93333		-1.18333		-1.4		-0.183333
		-1.18333		3.91667		-1.2		-1.41667		-0.2
		-1.2		3.9		-1.21667		-2.28333		-0.25
		-1.25		3.31667		-1.23333		-2.3		-0.266667
		-1.26667		3.3		-1.25		-2.31667		-0.316667
		-1.28333		3.28333		-1.26667		-2.33333		-0.333333
		-1.3		3.26667		-1.28333		-2.35		-0.35
		-1.33333		3.38333		-1.3		-2.18333		-0.4
		-1.35		3.36667		-1.31667		-2.2		-0.416667
		-1.36667		3.35		-1.33333		-2.21667		-0.433333
		-1.38333		3.33333		-1.35		-2.23333		-0.483333
		-1.4		3.31667		-1.36667		-2.25		-0.5
		-1.45		3.4		-1.38333		-2.26667		-0.516667
		-1.46667		3.38333		-1.4		-2.28333		-0.566667
		-1.48333		3.36667		-1.41667		-2.23333		-0.583333
		-1.5		3.35		-1.43333		-2.25		-0.6
		-1.51667		3.33333		-1.45		-2.26667		-1.26667
		-1.53333		3.31667		-1.46667		-2.28333		-1.28333
		-1.56667		3.5		-1.48333		-2.3		-1.3
		-1.58333		3.48333		-1.5		-2.31667		-1.31667
		-1.6		3.46667		-1.51667		-2.33333		-0.916667
		-1.61667		3.45		-1.53333		-2.28333		-0.933333
		-1.63333		3.43333		-1.55		-2.3		-0.95
		-1.65		3.41667		-1.56667		-2.31667		-0.966667
		-1.66667		3.4		-1.58333		-2.33333		-0.983333
		-1.71667		2.55		-1.6		-2.35		-1.5
		-1.73333		2.53333		-1.61667		-2.36667		-1.51667
		-1.75		2.51667		-1.63333		-2.38333		-1.53333
		-1.76667		2.5		-1.65		-2.33333		-1.58333
		-1.78333		2.48333		-1.66667		-2.41667		-1.56667
		-1.8		2.46667		-1.68333		-2.56667		-1.5
		-1.78333		3.28333		-1.7		-2.76667		-0.866667
		-1.78333		3.06667		-1.68333		-1.93333		-0.816667
		-1.75		2.95		-1.7		-1.93333		-0.766667
		-1.73333		2.8		-1.68333		-1.91667		-0.75
		-1.71667		3.35		-1.7		-1.88333		-0.733333
		-1.71667		3.36667		-1.68333		-1.9		-0.15
		-1.7		3.35		-1.7		-1.9		-0.3
		-1.1		3.35		-1.68333		-1.88333		-0.5
		-1.11667		3.36667		-1.66667		-1.88333		0.05
		-1.65		3.36667		-1.68333		-1.88333		0.0666667
		-1.43333		3.36667		-1.63333		-1.9		0.0833333
		-1.01667		3.35		-1.65		-1.88333		0.1
		-1		4.15		-1.58333		-1.88333		0.0833333
		-0.983333		4.01667		-1.45		-1.86667		0.1
		-0.983333		4		-1.46667		-1.86667		0.733333
		-0.966667		3.85		-1.23333		-1.88333		0.6
		-0.983333		3.71667		-1.25		-1.26667		0.416667
		-0.966667		3.7		-1.2		-1.4		0.4
		-0.966667		4.25		-1.21667		-1.41667		0.95
		-0.95		4.25		-1.2		-1.85		0.966667
		-0.966667		4.23333		-1.21667		-1.7		0.983333
		-0.95		4.25		-1.18333		-1.88333		0.933333
		-0.966667		4.23333		-1.2		-1.9		0.883333
		-1.01667		4.21667		-1.21667		-1.5		0.466667
		-1.03333		4.16667		-1.23333		-1.4		0.566667
		-1.08333		4.15		-1.25		-1.41667		0.55
		-1.11667		4.11667		-1.26667		-1.43333		-0.116667
		-1.13333		4.1		-1.28333		-2.08333		-0.166667
		-1.18333		4.08333		-1.3		-2.1		-0.183333
		-1.2		3.5		-1.31667		-2.11667		-0.233333
		-1.25		3.48333		-1.33333		-2.15		-0.25
		-1.26667		3.46667		-1.35		-2.16667		-0.3
		-1.28333		3.45		-1.36667		-2.18333		-0.316667
		-1.31667		3.55		-1.38333		-2.2		-0.366667
		-1.33333		3.53333		-1.4		-2.21667		-0.383333
		-1.35		3.51667		-1.41667		-2.26667		-0.4
		-1.36667		3.5		-1.43333		-2.28333		-0.983333
		-1.41667		3.61667		-1.45		-2.3		-1
		-1.43333		3.6		-1.46667		-2.33333		-1.01667
		-1.45		3.58333		-1.48333		-2.35		-1.03333
		-1.46667		3.56667		-1.5		-2.36667		-0.866667
		-1.48333		3.55		-1.51667		-2.38333		-0.883333
		-1.53333		3.53333		-1.53333		-2.4		-0.9
		-1.55		3.63333		-1.55		-2.41667		-0.783333
		-1.56667		3.61667		-1.56667		-2.43333		-0.8
		-1.58333		3.6		-1.58333		-2.45		-0.816667
		-1.6		3.58333		-1.6		-2.46667		-0.833333
		-1.61667		3.56667		-1.61667		-2.51667		-1.45
		-2.06667		3.55		-1.63333		-2.53333		-1.46667
		-2.08333		3.53333		-1.65		-2.55		-1.48333
		-2.1		2.7		-1.66667		-2.56667		-1.5
		-2.11667		2.68333		-1.68333		-2.58333		-1.55
		-2.13333		2.66667		-1.7		-2.6		-1.56667
		-2.15		2.65		-1.71667		-2.61667		-1.58333
		-2.16667		2.63333		-1.73333		-2.63333		-1.6
		-2.18333		2.61667		-1.75		-2.66667		-1.65
		-2.43333		2.6		-1.76667		-2.68333		-1.66667
		-2.45		2.56667		-1.78333		-2.7		-1.68333
		-2.46667		2.55		-1.8		-2.71667		-1.73333
		-2.48333		2.53333		-1.81667		-2.73333		-1.75
		-2.5		2.51667		-1.83333		-2.75		-1.76667
		-2.51667		2.5		-1.85		-2.75		-1.75
		-2.53333		2.5		-1.86667		-2.73333		-1.7
		-2.31667		2.48333		-1.85		-2.73333		-1.11667
		-1.9		3.28333		-1.86667		-2.71667		-1.45
		-1.88333		3.15		-1.85		-2.71667		-0.9
		-1.85		3		-1.86667		-2.21667		-0.85
		-1.83333		2.86667		-1.85		-2.65		-0.833333
		-1.81667		3.41667		-1.86667		-2.5		-0.816667
		-1.81667		3.41667		-1.85		-2.51667		-0.183333
		-1.8		3.43333		-1.83333		-1.98333		-0.316667
		-1.78333		3.41667		-1.85		-2		-0.5
		-1.26667		3.41667		-1.83333		-1.98333		0.05
		-1.41667		3.43333		-1.85		-1.98333		0.0666667
		-1.05		3.41667		-1.81667		-1.96667		0.0833333
		-1.06667		3.41667		-1.78333		-1.96667		0.0666667
		-1.05		4.18333		-1.8		-1.95		0.0833333
		-1.03333		4.03333		-1.75		-1.96667		0.1
		-1.03333		4.01667		-1.76667		-1.96667		0.116667
		-1.01667		3.88333		-1.65		-1.35		0.1
		-1.03333		3.73333		-1.66667		-1.36667		0.466667
		-1.01667		3.71667		-1.41667		-1.5		0.983333
		-1.01667		4.36667		-1.43333		-1.61667		1
		-1.03333		4.36667		-1.3		-1.78333		0.983333
		-1.01667		4.35		-1.31667		-1.55		0.933333
		-1.03333		4.33333		-1.3		-1.45		0.383333
		-1.08333		4.31667		-1.31667		-1.46667		-0.0166667
		-1.1		4.28333		-1.33333		-2.11667		-0.0666667
		-1.13333		4.26667		-1.35		-2.13333		-0.116667
		-1.18333		3.58333		-1.36667		-2.16667		-0.166667
		-1.2		3.56667		-1.38333		-2.18333		-0.183333
		-1.25		3.55		-1.4		-2.2		-0.233333
		-1.26667		3.66667		-1.41667		-2.21667		-0.25
		-1.28333		3.65		-1.43333		-2.26667		-0.3
		-1.31667		3.63333		-1.45		-2.28333		-0.316667
		-1.33333		3.61667		-1.46667		-2.3		-0.333333
		-1.35		3.71667		-1.48333		-2.31667		-0.916667
		-1.4		3.7		-1.5		-2.33333		-0.933333
		-1.41667		3.68333		-1.51667		-2.36667		-0.95
		-1.43333		3.66667		-1.53333		-2.38333		-0.8
		-1.45		3.65		-1.55		-2.4		-0.816667
		-1.46667		3.76667		-1.56667		-2.41667		-0.833333
		-1.51667		3.75		-1.58333		-2.46667		-0.733333
		-1.53333		3.73333		-1.6		-2.48333		-0.75
		-1.55		3.71667		-1.61667		-2.5		-0.766667
		-1.56667		3.7		-1.63333		-2.51667		-0.783333
		-1.58333		2.9		-1.65		-2.53333		-1.45
		-1.6		2.88333		-1.66667		-2.55		-1.46667
		-2		2.86667		-1.68333		-2.58333		-1.48333
		-2.01667		2.85		-1.7		-2.6		-1.53333
		-2.03333		2.83333		-1.75		-2.61667		-1.55
		-2.05		2.81667		-1.76667		-2.63333		-1.56667
		-2.06667		2.8		-1.78333		-2.65		-1.58333
		-2.08333		2.76667		-1.76667		-2.66667		-1.63333
		-2.1		2.75		-1.78333		-2.68333		-1.65
		-1.98333		2.73333		-1.83333		-2.73333		-1.66667
		-2		2.71667		-1.85		-2.75		-1.68333
		-2.01667		2.7		-1.86667		-2.76667		-1.73333
		-2.03333		2.68333		-1.88333		-2.78333		-1.75
		-2.05		2.66667		-1.9		-2.8		-1.76667
		-2.06667		2.61667		-1.91667		-2.81667		-1.78333
		-2.08333		2.6		-1.93333		-2.85		-1.83333
		-2.63333		2.58333		-1.95		-2.85		-1.85
		-2.65		2.56667		-1.96667		-2.88333		-1.86667
		-2.66667		2.55		-1.98333		-2.9		-1.88333
		-2.68333		2.53333		-2		-2.91667		-2.46667
		-2.7		2.51667		-2.01667		-2.91667		-1.91667
		-2.18333		2.5		-2		-2.9		-1.86667
		-2.2		2.51667		-2.01667		-2.86667		-1.81667
		-2.35		2.51667		-1.98333		-2.86667		-1.18333
		-1.98333		3.28333		-2		-2.85		-1.31667
		-1.93333		3.13333		-2.01667		-2.85		-0.933333
		-1.93333		3		-2		-2.23333		-0.916667
		-1.91667		2.98333		-1.98333		-2.25		-0.9
		-1.9		2.83333		-2		-2.38333		-0.883333
		-1.9		3.48333		-1.98333		-2.5		-0.866667
		-1.88333		3.48333		-2		-2.66667		-0.883333
		-1.3		3.5		-1.96667		-2.1		-0.866667
		-1.31667		3.48333		-1.95		-2.08333		-0.5
		-1.45		3.48333		-1.96667		-2.08333		0.0166667
		-1.63333		3.5		-1.95		-2.06667		0.0333333
		-1.08333		3.48333		-1.96667		-2.08333		0.05
		-1.06667		3.48333		-1.95		-2.08333		0.0333333
		-1.08333		3.5		-1.96667		-2.06667		0.933333
		-1.08333		3.48333		-1.93333		-2.08333		0.65
		-1.06667		3.5		-1.86667		-1.35		0.1
		-1.05		3.51667		-1.88333		-2.06667		0.283333
		-1.06667		3.5		-1.75		-2.08333		0.266667
		-1.05		3.51667		-1.76667		-1.4		0.05
		-1.06667		3.46667		-1.78333		-2.16667		0.566667
		-1.11667		3.45		-1.8		-2.18333		0.816667
		-1.13333		3.43333		-1.81667		-2.2		-0.116667
		-1.18333		3.38333		-1.83333		-2.25		-0.166667
		-1.2		3.36667		-1.85		-2.26667		-0.183333
		-1.25		3.35		-1.86667		-2.3		-0.233333
		-1.26667		3.33333		-1.88333		-2.31667		-0.25
		-1.3		3.28333		-1.9		-2.33333		-0.8
		-1.31667		3.26667		-1.91667		-2.38333		-0.816667
		-1.36667		3.25		-1.93333		-2.4		-1.21667
		-1.38333		3.23333		-1.95		-2.41667		-1.23333
		-1.4		3.18333		-1.96667		-2.43333		-1.25
		-1.41667		3.16667		-1.98333		-2.45		-1.3
[truncated: 5,168 more rows]

## Sheet: Figure 5a
Figure 5a		Δ Temperature (°C)	Δ PMI (h)
		2.457	3.61667
		2.457	3.6
		2.457	3.58333
		2.457	3.56667
		2.457	3.55
		2.457	3.53333
		2.457	3.51667
		1.957	3.5
		2.457	3.48333
		1.957	3.46667
		2.457	3.45
		1.957	3.43333
		1.957	3.41667
		1.957	3.4
		1.957	3.38333
		1.957	3.36667
		1.957	3.35
		1.957	3.33333
		1.957	3.31667
		1.957	3.3
		1.957	3.28333
		1.957	3.26667
		1.957	3.25
		1.957	3.23333
		1.957	3.21667
		1.957	3.2
		1.957	3.18333
		1.957	3.16667
		1.957	3.15
		1.957	3.13333
		1.957	3.11667
		1.957	3.1
		1.957	3.08333
		1.957	3.06667
		1.957	3.05
		1.957	3.03333
		1.957	3.01667
		1.957	3
		1.957	2.98333
		1.957	2.96667
		1.957	2.95
		1.957	2.93333
		1.957	2.91667
		1.957	2.9
		1.957	2.88333
		1.957	2.86667
		1.957	2.85
		1.957	2.83333
		1.957	2.81667
		1.957	2.8
		1.957	2.78333
		1.957	2.76667
		1.957	2.75
		1.957	2.73333
		1.957	2.71667
		1.957	2.7
		1.957	2.68333
		1.957	2.66667
		1.957	2.65
		1.957	2.63333
		1.957	2.61667
		1.957	2.6
		1.957	2.58333
		1.957	2.56667
		1.957	2.55
		1.957	2.53333
		1.957	2.51667
		1.957	2.5
		1.957	2.48333
		1.957	2.46667
		1.957	2.45
		1.957	2.43333
		1.957	2.41667
		1.957	2.4
		1.957	2.38333
		1.957	2.36667
		1.957	2.35
		1.957	2.33333
		1.957	2.31667
		1.957	2.3
		1.957	2.28333
		1.957	2.26667
		1.957	2.25
		1.957	2.23333
		1.957	2.21667
		1.957	2.2
		1.957	2.18333
		1.957	2.16667
		1.957	2.15
		1.957	2.13333
		1.957	2.11667
		1.957	2.1
		1.957	2.08333
		1.957	2.06667
		1.957	2.05
		1.957	2.03333
		1.957	2.01667
		1.957	2
		1.957	1.98333
		1.957	1.96667
		1.957	1.95
		1.957	1.93333
		1.957	1.91667
		1.957	1.9
		1.957	1.88333
		1.957	1.86667
		1.957	1.85
		1.957	1.83333
		1.957	1.81667
		1.957	1.8
		1.957	1.78333
		1.957	1.76667
		1.957	1.75
		1.957	1.73333
		1.957	1.71667
		1.957	1.7
		1.957	1.68333
		1.957	1.66667
		1.957	1.65
		1.457	1.71667
		1.957	1.61667
		1.457	1.68333
		1.457	1.66667
		1.457	1.65
		1.457	1.63333
		1.457	1.61667
		1.457	1.6
		1.457	1.58333
		1.457	1.56667
		1.457	1.55
		1.457	1.53333
		1.457	1.51667
		1.457	1.5
		1.457	1.48333
		1.457	1.46667
		1.457	1.45
		1.457	1.43333
		1.457	1.41667
		1.457	1.4
		1.457	1.38333
		1.457	1.36667
		1.457	1.35
		1.457	1.33333
		1.457	1.31667
		0.956	1.3
		0.956	1.28333
		0.956	1.26667
		0.956	1.25
		0.956	1.23333
		1.456	1.13333
		1.456	1.11667
		1.456	1.1
		1.456	1.08333
		1.456	1.06667
		1.456	1.05
		1.456	1.03333
		1.456	1.01667
		1.456	1
		1.456	0.983333
		1.456	0.966667
		1.456	0.95
		1.456	0.933333
		1.456	0.916667
		1.456	0.9
		1.456	0.883333
		1.456	0.866667
		1.456	0.85
		1.456	0.833333
		1.456	0.816667
		1.456	0.8
		1.456	0.783333
		1.456	0.766667
		1.456	0.75
		1.456	0.733333
		1.456	0.716667
		1.456	0.7
		1.456	0.683333
		1.456	0.666667
		1.456	0.65
		1.456	0.633333
		1.456	0.616667
		1.456	0.6
		1.456	0.583333
		1.456	0.566667
		1.456	0.55
		1.456	0.533333
		1.456	0.516667
		1.456	0.5
		1.456	0.483333
		1.456	0.466667
		1.456	0.45
		1.456	0.433333
		1.456	0.416667
		1.456	0.4
		1.456	0.383333
		1.456	0.366667
		1.456	0.35
		1.456	0.333333
		1.456	0.316667
		1.456	0.3
		1.456	0.283333
		1.456	0.266667
		1.456	0.25
		1.456	0.233333
		1.456	0.216667
		1.957	0.2
		2.457	0.183333
		3.458	0.166667
		3.459	0.233333
		4.46	0.216667
		4.961	0.2
		5.963	0.183333
		6.464	0.166667
		7.466	0.15
		7.466	0.216667
		8.468	0.2
		8.97	0.183333
		9.471	0.166667
		9.973	0.15
		9.974	0.216667
		10.476	0.2
		10.977	0.183333
		10.977	0.166667
		11.479	0.15
		11.479	0.133333
		11.981	0.116667
		11.481	0.233333
		11.982	0.216667
		11.982	0.2
		11.982	0.183333
		11.982	0.166667
		11.982	0.15
		11.982	0.133333
		11.982	0.116667
		11.982	0.1
		11.982	0.0833333
		11.982	0.0666667
		11.481	0.05
		11.481	0.0333333
		11.481	0.0166667
		11.481	0
		11.481	-0.0166667
		10.98	0.15
		10.98	0.133333
		10.98	0.116667
		10.478	0.1
		10.478	0.0833333
		10.478	0.0666667
		10.478	0.05
		10.478	0.0333333
		10.478	0.0166667
		10.478	0
		10.478	-0.0166667
		10.478	-0.0333333
		9.976	-0.05
		9.976	-0.0666667
		9.976	-0.0833333
		9.976	-0.1
		9.976	-0.116667
		9.976	-0.133333
		9.976	-0.15
		9.976	-0.166667
		9.976	-0.183333
		10.478	-0.2
		10.478	-0.216667
		10.98	-0.233333
		10.48	0
		10.48	-0.0166667
		10.981	-0.0333333
		10.981	-0.05
		10.981	-0.0666667
		11.483	-0.0833333
		11.483	-0.1
		11.483	-0.116667
		11.985	-0.133333
		11.985	-0.15
		11.985	-0.166667
		11.985	-0.183333
		11.987	-0.0333333
		11.987	-0.05
		11.485	-0.0666667
		11.485	-0.0833333
		11.485	-0.1
		11.485	-0.116667
		11.485	-0.133333
		11.485	-0.15
		10.983	-0.166667
		10.983	-0.183333
		10.983	-0.2
		10.983	-0.216667
		10.983	-0.233333
		10.983	-0.25
		10.481	-0.266667
		10.481	-0.283333
		10.481	-0.3
		10.481	-0.316667
		10.481	-0.333333
		10.481	-0.35
		10.481	-0.366667
		10.481	-0.383333
		9.98	-0.4
		9.98	-0.416667
		9.98	-0.433333
		9.98	-0.45
		9.98	-0.466667
		9.98	-0.483333
		9.98	-0.5
		9.98	-0.516667
		9.98	-0.533333
		9.478	-0.55
		9.478	-0.566667
		9.478	-0.583333
		8.977	-0.433333
		8.977	-0.45
		8.977	-0.466667
		8.977	-0.483333
		8.977	-0.5
		9.479	-0.516667
		9.479	-0.533333
		9.479	-0.55
		9.98	-0.566667
		9.98	-0.583333
		9.98	-0.6
		10.482	-0.616667
		10.482	-0.633333
		10.482	-0.65
		10.984	-0.666667
		10.483	-0.383333
		10.483	-0.4
		10.985	-0.416667
		10.985	-0.433333
		10.985	-0.45
		10.985	-0.466667
		10.985	-0.483333
		10.985	-0.5
		10.985	-0.516667
		10.985	-0.533333
		10.985	-0.55
		10.985	-0.566667
		10.483	-0.583333
		10.483	-0.6
		10.483	-0.616667
		10.483	-0.633333
		10.483	-0.65
		10.483	-0.666667
		9.981	-0.683333
		9.981	-0.7
		9.981	-0.716667
		9.981	-0.733333
		9.981	-0.75
		9.981	-0.766667
		9.981	-0.783333
		9.479	-0.8
		9.479	-0.816667
		9.479	-0.833333
		9.479	-0.85
		9.479	-0.866667
		9.479	-0.883333
		8.979	-0.533333
		8.979	-0.55
		8.979	-0.566667
		8.478	-0.583333
		8.478	-0.6
		8.478	-0.616667
		8.478	-0.633333
		8.478	-0.65
		8.478	-0.666667
		8.478	-0.683333
		8.478	-0.7
		8.478	-0.716667
		8.478	-0.733333
		8.478	-0.75
		8.478	-0.766667
		8.478	-0.783333
		8.478	-0.8
		8.478	-0.816667
		8.979	-0.833333
		8.979	-0.85
		8.979	-0.866667
		9.481	-0.883333
		9.481	-0.9
		9.481	-0.916667
		9.482	-0.733333
		9.482	-0.75
		9.482	-0.766667
		9.482	-0.783333
		9.984	-0.8
		9.984	-0.816667
		9.984	-0.833333
		9.984	-0.85
		9.984	-0.866667
		9.984	-0.883333
		9.984	-0.9
		9.984	-0.916667
		9.984	-0.933333
		9.482	-0.95
		9.482	-0.966667
		9.482	-0.983333
		8.98	-1
		8.98	-1.01667
		8.98	-1.03333
		8.98	-1.05
		8.478	-1.06667
		8.478	-1.08333
		8.478	-1.1
		8.478	-1.11667
		8.478	-1.13333
		8.478	-1.15
		8.478	-1.16667
		8.478	-1.18333
		7.476	-0.8
		7.476	-0.816667
		7.476	-0.833333
		7.476	-0.85
		7.476	-0.866667
		7.476	-0.883333
		7.476	-0.9
		7.476	-0.916667
		7.476	-0.933333
		7.476	-0.95
		7.476	-0.966667
		7.476	-0.983333
		7.476	-1
		7.476	-1.01667
		7.476	-1.03333
		7.476	-1.05
		7.476	-1.06667
		7.476	-1.08333
		7.476	-1.1
		7.476	-1.11667
		7.476	-1.13333
		7.476	-1.15
		7.476	-1.16667
		7.476	-1.18333
		7.476	-1.2
		7.977	-1.21667
		7.977	-1.23333
		7.977	-1.25
		8.479	-1.26667
		8.479	-1.28333
		8.479	-1.3
		8.481	-0.9
		8.481	-0.916667
		8.481	-0.933333
		8.983	-0.95
		8.983	-0.966667
		8.983	-0.983333
		8.983	-1
		9.485	-1.01667
		9.485	-1.03333
		9.485	-1.05
		9.485	-1.06667
		9.485	-1.08333
		9.485	-1.1
		9.485	-1.11667
		9.485	-1.13333
		9.485	-1.15
		9.485	-1.16667
		9.485	-1.18333
		8.983	-1.2
		8.983	-1.21667
		8.983	-1.23333
		8.983	-1.25
		8.983	-1.26667
		8.983	-1.28333
		8.983	-1.3
		7.98	-0.9
		7.98	-0.916667
		7.98	-0.933333
		7.98	-0.95
		7.98	-0.966667
		7.98	-0.983333
		7.98	-1
		7.98	-1.01667
		7.98	-1.03333
		7.478	-1.05
		7.478	-1.06667
		7.478	-1.08333
		7.478	-1.1
		7.478	-1.11667
		7.478	-1.13333
		7.478	-1.15
		7.478	-1.16667
		7.478	-1.18333
		7.478	-1.2
		7.478	-1.21667
		7.478	-1.23333
		7.478	-1.25
		6.976	-1.26667
		6.976	-1.28333
		6.976	-1.3
		6.976	-1.31667
		6.976	-1.33333
		6.976	-1.35
		6.976	-1.36667
		6.976	-1.38333
		6.976	-1.4
		6.976	-1.41667
		6.976	-1.43333
		7.478	-1.45
		7.478	-1.46667
		7.478	-1.48333
		7.98	-1.5
		7.98	-1.51667
		7.479	-0.983333
		7.981	-1
		7.981	-1.01667
		7.981	-1.03333
		8.483	-1.05
		8.483	-1.06667
		8.483	-1.08333
		8.483	-1.1
		8.985	-1.11667
		8.985	-1.13333
		8.985	-1.15
		8.985	-1.16667
		8.985	-1.18333
		8.985	-1.2
		8.985	-1.21667
		8.985	-1.23333
		8.985	-1.25
		8.985	-1.26667
		8.483	-1.28333
		8.483	-1.3
		8.483	-1.31667
		8.483	-1.33333
		8.483	-1.35
		8.483	-1.36667
		7.982	-1.13333
		7.48	-1.15
		7.48	-1.16667
		7.48	-1.18333
		7.48	-1.2
		7.48	-1.21667
		7.48	-1.23333
		7.48	-1.25
		7.48	-1.26667
		7.48	-1.28333
		6.978	-1.3
		6.978	-1.31667
		6.978	-1.33333
		6.978	-1.35
		6.978	-1.36667
		6.978	-1.38333
		6.978	-1.4
		6.978	-1.41667
		6.978	-1.43333
		6.978	-1.45
		6.978	-1.46667
		6.978	-1.48333
		6.978	-1.5
		6.476	-1.51667
		6.476	-1.53333
		6.476	-1.55
		6.476	-1.56667
		6.476	-1.58333
		6.476	-1.6
		6.476	-1.61667
		6.476	-1.63333
		6.476	-1.65
		6.476	-1.66667
		6.476	-1.68333
		6.978	-1.7
		6.978	-1.71667
		6.978	-1.73333
		6.978	-1.75
		7.48	-1.76667
		7.48	-1.78333
		6.979	-1.1
		7.481	-1.11667
		7.481	-1.13333
		7.481	-1.15
		7.983	-1.16667
		7.983	-1.18333
		7.983	-1.2
		7.983	-1.21667
		8.485	-1.23333
		8.485	-1.25
		8.485	-1.26667
		8.485	-1.28333
		8.485	-1.3
		7.983	-1.31667
		7.983	-1.33333
		7.983	-1.35
		7.983	-1.36667
		7.983	-1.38333
		7.983	-1.4
		7.983	-1.41667
		7.983	-1.43333
		7.983	-1.45
		7.481	-1.46667
		7.481	-1.48333
		7.481	-1.5
		7.481	-1.51667
		7.481	-1.53333
		7.481	-1.55
		7.481	-1.56667
		7.481	-1.58333
		6.98	-1.31667
		6.478	-1.33333
		6.478	-1.35
		6.478	-1.36667
		6.478	-1.38333
		6.478	-1.4
		6.478	-1.41667
		6.478	-1.43333
		6.478	-1.45
		6.478	-1.46667
		6.478	-1.48333
		6.478	-1.5
		6.478	-1.51667
		5.976	-1.53333
		5.976	-1.55
		5.976	-1.56667
		5.976	-1.58333
		5.976	-1.6
		5.976	-1.61667
		5.976	-1.63333
		5.976	-1.65
		5.976	-1.66667
		5.976	-1.68333
		5.976	-1.7
		5.976	-1.71667
		6.478	-1.73333
		6.478	-1.75
		6.478	-1.76667
		6.478	-1.78333
		6.98	-1.8
		6.98	-1.81667
		6.98	-1.83333
		7.482	-1.85
		6.981	-1.2
		6.981	-1.21667
		6.981	-1.23333
		7.483	-1.25
		7.483	-1.26667
		7.483	-1.28333
		7.483	-1.3
		7.483	-1.31667
		7.483	-1.33333
		7.483	-1.35
		7.483	-1.36667
		7.483	-1.38333
		7.483	-1.4
		7.483	-1.41667
		7.483	-1.43333
		7.483	-1.45
		7.483	-1.46667
		6.981	-1.48333
		6.981	-1.5
		6.981	-1.51667
		6.981	-1.53333
		6.981	-1.55
		6.981	-1.56667
		6.981	-1.58333
		6.981	-1.6
		6.981	-1.61667
		6.479	-1.63333
		6.479	-1.65
		6.479	-1.66667
		6.479	-1.68333
		6.479	-1.7
		6.479	-1.71667
		6.479	-1.73333
		6.479	-1.75
		6.479	-1.76667
		6.479	-1.78333
		6.479	-1.8
		5.977	-1.81667
		5.977	-1.83333
		5.977	-1.85
		5.977	-1.86667
		5.977	-1.88333
		5.977	-1.9
		5.977	-1.91667
		5.977	-1.93333
		5.977	-1.95
		5.977	-1.96667
		5.977	-1.98333
		5.476	-1.63333
		5.977	-2.01667
		5.476	-1.66667
		5.476	-1.68333
		5.476	-1.7
		5.476	-1.71667
		5.978	-1.73333
		5.978	-1.75
		5.978	-1.76667
		6.48	-1.78333
		6.48	-1.8
		6.48	-1.81667
		6.48	-1.83333
		6.982	-1.85
		6.982	-1.86667
		6.982	-1.88333
		6.982	-1.9
		7.485	-1.91667
		7.485	-1.93333
		7.485	-1.95
		6.984	-1.21667
		7.485	-1.98333
		6.984	-1.25
		6.984	-1.26667
		6.984	-1.28333
		6.481	-1.3
		6.481	-1.31667
		6.481	-1.33333
		6.481	-1.35
		6.481	-1.36667
		6.481	-1.38333
		6.481	-1.4
		6.481	-1.41667
		5.979	-1.43333
		5.979	-1.45
		5.979	-1.46667
		5.979	-1.48333
		5.979	-1.5
		5.979	-1.51667
		5.979	-1.53333
		5.979	-1.55
		5.979	-1.56667
		5.979	-1.58333
		5.979	-1.6
		5.477	-1.61667
		5.477	-1.63333
		5.477	-1.65
		5.477	-1.66667
		5.477	-1.68333
		5.477	-1.7
		5.477	-1.71667
		5.477	-1.73333
		5.477	-1.75
		5.477	-1.76667
		5.477	-1.78333
		5.477	-1.8
		5.477	-1.81667
		5.477	-1.83333
		5.477	-1.85
		4.975	-1.86667
		4.975	-1.88333
		4.975	-1.9
		5.477	-1.91667
		5.477	-1.93333
		5.477	-1.95
		5.477	-1.96667
		5.477	-1.98333
		5.477	-2
		5.477	-2.01667
		5.477	-2.03333
		5.477	-2.05
		5.477	-2.06667
		5.477	-2.08333
		5.477	-2.1
		5.477	-2.11667
		5.477	-2.13333
		5.477	-2.15
		5.477	-2.16667
		5.477	-2.18333
		5.477	-2.2
		5.477	-2.21667
		5.477	-2.23333
		5.477	-2.25
		4.975	-2.26667
		4.975	-2.28333
		4.975	-2.3
		4.975	-2.31667
		4.975	-2.33333
		4.975	-2.35
		4.975	-2.36667
		4.975	-2.38333
		4.975	-2.4
		4.975	-2.41667
		4.975	-2.43333
		4.975	-2.45
		4.975	-2.46667
		4.975	-2.48333
		4.975	-2.5
		4.975	-2.51667
		4.473	-2.53333
		4.473	-2.55
		4.473	-2.56667
		4.473	-2.58333
		4.473	-2.6
		4.473	-2.61667
		4.975	-2.63333
		4.975	-2.65
		4.975	-2.66667
		4.473	-2.31667
		4.975	-2.33333
		4.975	-2.35
		4.975	-2.36667
		5.477	-2.38333
		5.477	-2.4
		5.477	-2.41667
		5.477	-2.43333
		5.979	-2.45
		5.979	-2.46667
		5.979	-2.48333
		5.979	-2.5
		6.482	-2.51667
		6.482	-2.53333
		6.482	-2.55
		5.981	-1.78333
		5.981	-1.8
		6.483	-1.81667
		6.483	-1.83333
		6.483	-1.85
		6.483	-1.86667
		6.483	-1.88333
		6.483	-1.9
		6.483	-1.91667
		6.483	-1.93333
		6.483	-1.95
		6.483	-1.96667
		6.483	-1.98333
		6.483	-2
		6.483	-2.01667
		5.981	-2.03333
		5.981	-2.05
		5.981	-2.06667
		5.981	-2.08333
		5.981	-2.1
		5.981	-2.11667
		5.981	-2.13333
		5.981	-2.15
		5.981	-2.16667
		5.478	-2.18333
		5.478	-2.2
		5.478	-2.21667
		5.478	-2.23333
		5.478	-2.25
		5.478	-2.26667
		5.478	-2.28333
		5.478	-2.3
		5.478	-2.31667
		5.478	-2.33333
		4.976	-2.35
		4.976	-2.36667
		4.976	-2.38333
		4.976	-2.4
		4.976	-2.41667
		4.976	-2.43333
		4.976	-2.45
		4.976	-2.46667
		4.976	-2.48333
		4.976	-2.5
		4.976	-2.51667
		4.976	-2.53333
		4.976	-2.55
		4.976	-2.56667
		4.976	-2.58333
		4.976	-2.6
		4.976	-2.61667
		4.976	-2.63333
		4.976	-2.65
		4.976	-2.66667
		4.475	-2
		4.977	-2.01667
		4.977	-2.03333
		4.977	-2.05
		4.977	-2.06667
		5.48	-2.08333
		5.48	-2.1
		5.48	-2.11667
		5.982	-2.13333
		5.982	-2.15
		5.982	-2.16667
		5.982	-2.18333
		5.982	-2.2
		5.982	-2.21667
		5.982	-2.23333
		5.982	-2.25
		5.982	-2.26667
		5.982	-2.28333
		5.982	-2.3
		5.982	-2.31667
		5.982	-2.33333
		5.982	-2.35
		5.982	-2.36667
		5.982	-2.38333
		5.982	-2.4
		5.48	-2.41667
		5.48	-2.43333
		5.48	-2.45
		5.48	-2.46667
		5.48	-2.48333
		4.978	-1.45
		4.978	-1.46667
		5.48	-2.53333
		4.978	-1.5
		4.978	-1.51667
		4.978	-1.53333
		4.475	-1.55
		4.475	-1.56667
		3.973	-1.58333
		4.475	-2.65
		4.475	-2.66667
		4.475	-2.68333
		3.973	-1.65
		3.973	-1.66667
		3.973	-1.68333
		4.475	-1.7
		4.475	-1.71667
		4.475	-1.73333
		4.475	-1.75
		4.475	-1.76667
		4.978	-1.78333
		4.978	-1.8
		4.978	-1.81667
		4.978	-1.83333
		4.978	-1.85
		4.978	-1.86667
		4.978	-1.88333
		5.48	-1.9
		5.48	-1.91667
		5.48	-1.93333
		5.48	-1.95
		5.48	-1.96667
		5.48	-1.98333
		5.48	-2
		5.48	-2.01667
		5.48	-2.03333
		5.48	-2.05
		5.48	-2.06667
		5.48	-2.08333
		5.48	-2.1
		4.978	-2.11667
		4.978	-2.13333
		4.978	-2.15
		4.978	-2.16667
		4.978	-2.18333
		4.978	-2.2
		4.475	-2.21667
		4.475	-2.23333
		4.475	-2.25
		4.475	-2.26667
		4.475	-2.28333
		4.475	-2.3
		4.475	-2.31667
		4.475	-2.33333
		3.973	-2.35
		3.973	-2.36667
		3.973	-2.38333
		3.973	-2.4
		3.973	-2.41667
		3.973	-2.43333
		3.973	-2.45
		3.973	-2.46667
		3.471	-2.48333
		3.471	-2.5
		3.471	-2.51667
		3.471	-2.53333
		3.471	-2.55
		3.471	-2.56667
		3.471	-2.58333
		3.973	-2.6
		3.472	-2.21667
		3.472	-2.23333
		3.472	-2.25
		3.472	-2.26667
		3.974	-2.28333
		3.974	-2.3
		3.974	-2.31667
		3.974	-2.33333
		3.974	-2.35
		4.477	-2.36667
		4.477	-2.38333
		4.477	-2.4
		4.477	-2.41667
		4.477	-2.43333
		4.979	-2.45
		4.979	-2.46667
		4.979	-2.48333
		4.979	-2.5
		4.979	-2.51667
		4.979	-2.53333
		4.979	-2.55
		4.979	-2.56667
		4.979	-2.58333
		4.979	-2.6
		4.979	-2.61667
		4.979	-2.63333
		4.979	-2.65
		4.979	-2.66667
		4.979	-2.68333
		4.477	-2.7
		4.477	-2.71667
		4.477	-2.73333
		4.477	-2.75
		4.477	-2.76667
		4.477	-2.78333
		4.477	-2.8
		3.974	-2.81667
		3.974	-2.83333
		3.974	-2.85
		3.974	-2.86667
		3.974	-2.88333
		3.974	-2.9
		3.974	-2.91667
		3.974	-2.93333
		3.974	-2.95
		3.472	-2.96667
		3.472	-2.98333
		3.472	-3
		3.472	-3.01667
		3.472	-3.03333
		3.472	-3.05
		3.472	-3.06667
		3.472	-3.08333
		3.472	-3.1
		3.472	-3.11667
		2.97	-3.13333
		2.97	-3.15
		3.472	-3.16667
		3.472	-3.18333
		3.472	-3.2
		3.472	-3.21667
		3.472	-3.23333
		2.971	-2.4
		3.473	-2.41667
		3.473	-2.43333
		3.473	-2.45
		3.473	-2.46667
		3.976	-2.48333
		3.976	-2.5
		3.976	-2.51667
		3.976	-2.53333
		3.976	-2.55
		4.478	-2.56667
		4.478	-2.58333
		4.478	-2.6
		4.478	-2.61667
		4.478	-2.63333
		4.478	-2.65
		4.98	-2.66667
		4.98	-2.68333
		4.98	-2.7
		4.98	-2.71667
		4.98	-2.73333
		4.478	-2.75
		4.478	-2.76667
		4.478	-2.78333
		4.478	-2.8
		4.478	-2.81667
		4.478	-2.83333
		4.478	-2.85
		4.478	-2.86667
		3.976	-2.88333
		3.976	-2.9
		3.976	-2.91667
		3.976	-2.93333
		3.976	-2.95
		3.976	-2.96667
		3.976	-2.98333
		3.976	-3
		3.473	-3.01667
		3.473	-3.03333
		3.473	-3.05
		3.473	-3.06667
		3.473	-3.08333
		3.473	-3.1
		3.473	-3.11667
		3.473	-3.13333
		3.473	-3.15
		3.473	-3.16667
		2.971	-3.18333
		2.971	-3.2
		2.971	-3.21667
		2.971	-3.23333
		2.971	-3.25
		2.971	-3.26667
		2.971	-3.28333
		2.971	-3.3
		2.971	-3.31667
		2.971	-3.33333
		2.971	-3.35
		2.971	-3.36667
		2.971	-3.38333
		2.971	-3.4
		2.971	-3.41667
		3.473	-3.43333
		3.473	-3.45
		3.473	-3.46667
		2.971	-2.63333
		3.474	-2.65
		3.474	-2.66667
		3.474	-2.68333
		3.474	-2.7
		3.474	-2.71667
		3.976	-2.73333
		3.976	-2.75
		3.976	-2.76667
		3.976	-2.78333
		3.976	-2.8
		4.478	-2.81667
		4.478	-2.83333
		4.478	-2.85
		4.478	-2.86667
		4.478	-2.88333
		4.478	-2.9
		4.478	-2.91667
		4.478	-2.93333
		4.478	-2.95
		4.478	-2.96667
		4.478	-2.98333
		3.976	-3
		3.976	-3.01667
		3.976	-3.03333
		3.976	-3.05
		3.976	-3.06667
		3.976	-3.08333
		3.976	-3.1
		3.976	-3.11667
		3.474	-3.13333
		3.474	-3.15
		3.474	-3.16667
		3.474	-3.18333
		3.474	-3.2
		3.474	-3.21667
		3.474	-3.23333
		3.474	-3.25
		3.474	-3.26667
		2.971	-3.28333
		2.971	-3.3
		2.971	-3.31667
		2.971	-3.33333
		2.971	-3.35
		2.971	-3.36667
		2.971	-3.38333
		2.971	-3.4
		2.971	-3.41667
		2.971	-3.43333
		2.971	-3.45
		2.469	-3.46667
		2.469	-3.48333
		2.469	-3.5
		2.469	-3.51667
		2.469	-3.53333
		2.469	-3.55
		2.469	-3.56667
		2.469	-3.58333
		2.469	-3.6
		2.469	-3.61667
		2.469	-3.63333
		2.469	-3.65
		2.469	-3.66667
		2.469	-3.68333
		1.967	-3.7
		1.967	-3.71667
		1.967	-3.73333
		1.967	-3.75
		1.967	-3.76667
		1.967	-3.78333
		1.967	-3.8
		1.967	-3.81667
		1.967	-3.83333
		1.967	-3.85
		1.967	-3.86667
		1.967	-3.88333
		1.465	-3.9
		1.465	-3.91667
		1.465	-3.93333
		1.465	-3.95
		1.465	-3.96667
		1.465	-3.98333
		1.465	-4
		1.465	-4.01667
		1.465	-4.03333
		1.465	-4.05
		1.465	-4.06667
		1.465	-4.08333
		1.465	-4.1
		1.465	-4.11667
		1.465	-4.13333
		1.465	-4.15
		1.465	-4.16667
		1.967	-4.18333
		1.967	-4.2
		1.967	-4.21667
		1.967	-4.23333
		2.469	-4.25
		2.469	-4.26667
		2.469	-4.28333
		2.469	-4.3
		2.971	-4.31667
		2.971	-4.33333
		2.971	-4.35
		2.971	-4.36667
		3.474	-4.38333
		2.973	-2.73333
		2.973	-2.75
		2.973	-2.76667
		2.973	-2.78333
		3.475	-2.8
		3.475	-2.81667
		3.475	-2.83333
		3.475	-2.85
		3.475	-2.86667
		3.475	-2.88333
		3.977	-2.9
		3.977	-2.91667
		3.977	-2.93333
		3.977	-2.95
		3.977	-2.96667
		3.977	-2.98333
		3.977	-3
		4.479	-3.01667
		4.479	-3.03333
		6.582	0.733333
		6.519	0.716667
		6.519	0.7
		6.457	0.7
		6.457	0.683333
		6.394	0.666667
		6.394	0.65
		6.332	0.633333
		6.269	0.616667
		6.331	0.6
		6.331	0.583333
		6.331	0.566667
		6.269	0.566667
		6.269	0.55
		6.207	0.533333
		6.144	0.516667
		6.144	0.5
		6.144	0.483333
		6.081	0.466667
		6.019	0.45
		6.019	0.433333
		6.019	0.416667
		6.019	0.4
		6.019	0.383333
		6.019	0.366667
		5.956	0.35
		5.956	0.333333
		5.894	0.333333
		5.832	0.316667
		5.832	0.3
		5.832	0.283333
		5.769	0.266667
		5.769	0.25
		5.206	0.233333
		5.019	0.216667
		5.144	0.2
		5.268	0.183333
		5.707	0.166667
		7.208	0.15
		9.274	0.166667
		11.154	0.166667
		12.597	0.183333
		13.852	0.183333
		14.855	0.2
		15.672	0.2
		16.426	0.216667
		16.929	0.216667
		17.37	0.216667
		17.809	0.216667
		18.124	0.216667
		18.376	0.233333
		18.628	0.216667
		18.816	0.233333
		19.006	0.233333
		19.132	0.216667
		19.196	0.233333
		19.322	0.233333
		19.448	0.216667
		19.511	0.233333
		19.512	0.233333
		19.575	0.233333
		19.639	0.25
		19.639	0.25
		19.64	0.266667
		19.641	0.3
		19.703	0.3
		19.64	0.283333
		19.641	0.25
		19.64	0.183333
		19.577	0.133333
		19.513	0.116667
		19.512	0.0666667
		19.387	0.0333333
		19.323	0
		19.197	-0.0166667
		19.135	-0.0333333
		19.008	-0.0666667
		18.883	-0.0833333
		18.757	-0.1
		18.632	-0.116667
		18.569	-0.133333
		18.443	-0.15
		18.318	-0.166667
		18.192	-0.183333
		18.066	-0.2
		17.941	-0.216667
		17.878	-0.233333
		17.753	-0.25
		17.627	-0.266667
		17.501	-0.283333
		17.376	-0.3
		17.313	-0.316667
		17.187	-0.333333
		17.124	-0.35
		17.126	-0.333333
		17.189	-0.3
		17.253	-0.266667
		17.316	-0.216667
		17.443	-0.166667
		17.506	-0.1
		17.508	-0.0333333
		17.633	-0.0166667
		17.634	0
		17.698	0.0166667
		17.761	0.0166667
		17.761	0.0333333
		17.699	0.0333333
		17.637	0.0333333
		17.511	0.0333333
		17.385	0.0166667
		17.198	0.0166667
		17.009	0
		16.821	0
		16.632	-0.0166667
		16.507	-0.0333333
		16.318	-0.05
		16.193	-0.0666667
		16.067	-0.0833333
		15.879	-0.0833333
		15.691	-0.1
		15.628	-0.116667
		15.502	-0.133333
		15.377	-0.15
		15.251	-0.166667
		15.126	-0.183333
		15	-0.183333
		14.874	-0.2
		14.749	-0.216667
		14.686	-0.233333
		14.56	-0.25
		14.435	-0.25
		14.372	-0.266667
		14.246	-0.283333
		14.183	-0.3
		14.058	-0.316667
		13.933	-0.3
		13.87	-0.316667
		13.745	-0.333333
		13.682	-0.35
		13.619	-0.366667
		13.556	-0.383333
		13.368	-0.383333
		13.305	-0.4
		13.242	-0.416667
		13.18	-0.433333
		13.054	-0.45
		13.117	-0.466667
		13.243	-0.45
		13.431	-0.433333
		13.557	-0.35
		13.808	-0.316667
		13.934	-0.216667
		14.061	-0.166667
		14.187	-0.05
		14.312	-0.0333333
		14.438	-0.0333333
		14.501	-0.0166667
		14.628	-0.0166667
		14.753	-0.0166667
		14.816	0
		14.879	0
		14.943	0
		15.068	0
		15.132	0
		15.194	0
		15.258	0.0166667
		15.32	0.0166667
		15.384	0.0166667
		15.447	0.0166667
		15.51	0
		15.573	0
		15.573	0
		15.636	0
		15.699	0
		15.763	0
		15.763	-0.0166667
		15.7	-0.0333333
		15.636	-0.0666667
		15.574	-0.1
		15.51	-0.133333
		15.447	-0.166667
		15.385	-0.2
		15.321	-0.216667
		15.258	-0.25
		15.133	-0.266667
		15.132	-0.3
		15.006	-0.316667
		14.881	-0.333333
		14.755	-0.35
		14.692	-0.383333
		14.567	-0.4
		14.504	-0.416667
		14.378	-0.433333
		14.253	-0.45
		14.127	-0.466667
		14.126	-0.5
		14.001	-0.516667
		13.938	-0.533333
		13.812	-0.55
		13.749	-0.566667
		13.624	-0.583333
		13.561	-0.6
		13.436	-0.616667
		13.373	-0.633333
		13.247	-0.65
		13.184	-0.666667
		13.122	-0.683333
		13.059	-0.7
		13.059	-0.716667
		13.122	-0.7
		13.248	-0.683333
		13.437	-0.683333
		13.564	-0.666667
		13.69	-0.65
		13.753	-0.616667
		13.941	-0.616667
		14.005	-0.6
		14.13	-0.6
		14.194	-0.566667
		14.257	-0.516667
		14.32	-0.5
		14.446	-0.466667
		14.447	-0.316667
		14.509	-0.216667
		14.572	-0.183333
		14.636	-0.166667
		14.636	-0.183333
		14.573	-0.2
		14.509	-0.25
		14.447	-0.316667
		14.384	-0.45
		14.32	-0.55
		14.195	-0.566667
		14.195	-0.666667
		14.069	-0.683333
		14.006	-0.75
		13.88	-0.766667
		13.754	-0.783333
		13.754	-0.833333
		13.629	-0.85
		13.503	-0.866667
		13.44	-0.883333
		13.315	-0.9
		13.189	-0.916667
		13.126	-0.933333
		13.064	-0.983333
		13.001	-1
		12.875	-1.01667
		12.813	-1.03333
		12.687	-1.05
		12.624	-1.06667
		12.561	-1.08333
		12.436	-1.1
		12.373	-1.11667
		12.31	-1.13333
		12.185	-1.15
		12.122	-1.16667
		12.059	-1.18333
		11.996	-1.2
		11.933	-1.21667
		11.808	-1.23333
		11.808	-1.25
		11.808	-1.23333
		11.934	-1.16667
		12.123	-1.01667
		12.248	-0.866667
		12.374	-0.833333
		12.563	-0.816667
		12.627	-0.783333
		12.753	-0.766667
		12.941	-0.766667
		12.942	-0.75
		13.067	-0.75
		13.193	-0.75
		13.256	-0.733333
		13.32	-0.733333
		13.382	-0.716667
		13.446	-0.666667
		13.446	-0.65
		13.446	-0.666667
		13.383	-0.683333
		13.383	-0.733333
		13.319	-0.8
		13.257	-0.833333
		13.194	-0.883333
		13.069	-0.9
		13.005	-0.933333
		12.942	-0.95
		12.879	-0.983333
		12.754	-1
		12.691	-1.01667
		12.565	-1.03333
		12.502	-1.06667
		12.439	-1.08333
		12.313	-1.1
		12.25	-1.11667
		12.125	-1.13333
		12.062	-1.15
		11.936	-1.16667
		11.874	-1.18333
		11.748	-1.2
		11.685	-1.21667
		11.622	-1.23333
		11.497	-1.25
		11.434	-1.26667
		11.371	-1.28333
		11.308	-1.3
		11.183	-1.31667
		11.12	-1.33333
		11.057	-1.35
		10.994	-1.36667
		10.932	-1.38333
		10.806	-1.4
		10.743	-1.41667
		10.68	-1.43333
		10.618	-1.45
		10.555	-1.46667
		10.618	-1.48333
		10.744	-1.48333
		10.87	-1.46667
		11.058	-1.43333
		11.247	-1.36667
		11.373	-1.23333
		11.5	-0.966667
		11.688	-0.933333
		11.751	-0.9
		11.877	-0.9
		11.94	-0.883333
		12.066	-0.883333
		12.066	-0.866667
		11.878	-0.883333
		11.25	-0.916667
		11.123	-0.95
		11.186	-0.983333
		11.186	-0.983333
		11.25	-0.983333
		11.312	-0.983333
		11.375	-0.966667
		11.376	-0.95
		11.438	-0.95
		11.502	-0.95
		11.502	-0.933333
		11.566	-0.933333
		11.565	-0.916667
		11.565	-0.883333
		11.629	-0.833333
		11.629	-0.75
		11.628	-0.5
		11.691	-0.516667
		11.629	-0.45
		11.566	-0.466667
		11.503	-0.566667
		11.377	-0.85
		11.315	-0.966667
		11.251	-1.05
		11.126	-1.11667
		11	-1.13333
		10.874	-1.18333
		10.811	-1.21667
		10.622	-1.23333
		10.497	-1.25
		10.434	-1.3
		10.246	-1.31667
		10.12	-1.33333
		10.057	-1.36667
		9.931	-1.38333
		9.805	-1.4
		9.743	-1.43333
		9.617	-1.45
		9.492	-1.46667
		9.366	-1.48333
		9.24	-1.5
		9.178	-1.53333
		9.052	-1.55
		8.989	-1.56667
		8.864	-1.58333
		8.801	-1.6
		8.864	-1.6
		9.052	-1.6
		9.115	-1.56667
		9.304	-1.56667
		9.429	-1.5
		9.556	-1.45
		9.618	-1.1
		9.745	-1.03333
		9.87	-1.01667
		9.933	-1
		9.996	-0.983333
		10.06	-0.966667
		10.122	-0.966667
		10.185	-0.966667
		10.186	-0.95
		10.249	-0.916667
		10.311	-0.9
		10.374	-0.916667
		10.438	-0.9
		10.5	-0.883333
		10.5	-0.883333
		10.501	-0.866667
		10.627	-0.883333
		10.626	-0.866667
		10.626	-0.866667
		10.627	-0.85
		10.627	-0.85
		10.69	-0.866667
		10.564	-0.883333
		10.501	-0.916667
		10.438	-0.966667
		10.375	-1
		10.25	-1.05
		10.124	-1.06667
		10.06	-1.11667
		9.935	-1.15
		9.809	-1.16667
		9.747	-1.21667
		9.558	-1.23333
		9.433	-1.25
		9.369	-1.3
		9.243	-1.31667
		9.118	-1.33333
		9.055	-1.38333
		8.93	-1.4
		8.804	-1.41667
		8.678	-1.43333
		8.616	-1.5
		8.49	-1.51667
		8.365	-1.53333
		8.239	-1.55
		8.176	-1.56667
		8.113	-1.61667
		8.05	-1.63333
		7.924	-1.65
		7.861	-1.66667
		7.799	-1.68333
		7.862	-1.66667
		8.05	-1.63333
		8.239	-1.61667
		8.302	-1.56667
		8.49	-1.56667
		8.554	-1.51667
		8.742	-1.51667
		8.805	-1.5
		8.931	-1.5
		9.056	-1.08333
		9.057	-0.966667
		9.119	-0.95
		9.183	-0.933333
		9.246	-0.933333
		9.371	-0.95
		9.434	-0.933333
		9.498	-0.933333
		9.498	-0.916667
		9.56	-0.916667
		9.561	-0.9
		9.624	-0.9
		9.686	-0.916667
		9.686	-0.9
		9.624	-0.9
		9.499	-0.916667
		9.373	-0.933333
		9.247	-0.95
		9.121	-0.983333
		8.932	-1
		8.744	-1.01667
		8.618	-1.06667
		8.493	-1.08333
		8.304	-1.1
		8.179	-1.13333
		8.053	-1.15
		7.865	-1.16667
		7.801	-1.21667
		7.676	-1.23333
		7.487	-1.25
		7.425	-1.28333
		7.299	-1.3
		7.174	-1.31667
		7.048	-1.33333
		7.048	-1.38333
		6.923	-1.4
		6.797	-1.41667
		6.671	-1.43333
		6.671	-1.46667
		6.545	-1.48333
		6.419	-1.5
		6.357	-1.51667
		6.231	-1.53333
		6.231	-1.58333
		6.106	-1.6
		6.043	-1.61667
		5.917	-1.63333
		5.855	-1.65
		5.792	-1.68333
		5.729	-1.7
		5.667	-1.71667
		5.541	-1.73333
		5.478	-1.75
		5.478	-1.76667
		5.667	-1.78333
		5.855	-1.78333
		6.043	-1.76667
		6.232	-1.73333
		6.42	-1.73333
		6.546	-1.71667
		6.734	-1.71667
		6.798	-1.68333
		6.923	-1.66667
		6.986	-1.66667
		7.112	-1.65
		7.112	-1.13333
		7.238	-1.15
		7.3	-1.43333
		7.364	-1.11667
		7.426	-1.1
		7.489	-1.08333
		7.615	-1.1
		7.678	-1.1
		7.741	-1.08333
		7.803	-1.06667
		7.866	-1.08333
		7.93	-1.08333
		7.993	-0.266667
		8.055	-0.5
		8.118	-0.516667
		8.182	-0.616667
		8.182	-0.233333
		8.244	-1.03333
		8.307	-1.05
		8.308	-0.966667
		8.37	-0.216667
		8.433	-0.233333
		8.433	-0.216667
		8.434	-0.2
		8.497	-0.216667
		8.434	-0.233333
		8.433	-0.283333
		8.307	-0.3
		8.245	-0.35
		8.182	-1.13333
		8.119	-1.25
		7.993	-1.26667
		7.93	-0.5
		7.805	-0.516667
		7.742	-0.933333
		7.616	-0.95
		7.553	-0.883333
		7.427	-0.9
		7.301	-0.916667
		7.176	-0.933333
		7.176	-0.733333
		7.05	-0.75
		6.925	-0.766667
		6.799	-0.783333
		6.799	-1.63333
		6.674	-1.65
		6.611	-1.66667
		6.548	-1.68333
		6.422	-1.7
		6.422	-1.73333
		6.296	-1.75
		6.233	-1.76667
		6.171	-1.78333
		6.045	-1.8
		5.982	-1.81667
		5.919	-1.83333
		5.857	-1.88333
		5.794	-1.9
		5.794	-1.91667
		5.794	-1.9
		5.982	-1.91667
		6.046	-1.08333
		6.234	-1.31667
		6.36	-1.41667
		6.485	-1.81667
		6.612	-1.73333
		6.737	-0.983333
		6.8	-0.966667
		6.926	-0.95
		6.989	-0.95
		7.114	-0.933333
		7.178	-0.933333
		7.241	-0.916667
		7.366	-0.933333
		7.366	-0.933333
		7.43	-0.916667
		7.492	-0.9
		7.555	-0.9
		7.618	-0.916667
		7.681	-0.9
		7.681	-0.883333
		7.744	-0.316667
		7.807	-0.333333
		7.744	-0.35
		7.681	-0.95
		7.556	-0.966667
		7.556	-1.01667
		7.492	-1.06667
		7.304	-1.08333
		7.304	-1.11667
		7.178	-1.13333
		7.116	-1.18333
		6.99	-1.2
		6.926	-1.25
		6.863	-1.26667
		6.738	-1.28333
		6.612	-1.3
		6.612	-1.33333
		6.487	-1.35
		6.424	-1.36667
		6.298	-1.38333
		6.173	-1.4
		6.173	-1.45
		6.11	-1.46667
		5.985	-1.48333
		5.922	-1.5
		5.796	-1.51667
		5.733	-1.53333
		5.732	-1.56667
		5.67	-1.58333
		5.544	-1.6
		5.481	-1.61667
		5.419	-1.63333
		5.356	-1.65
		5.293	-1.66667
		5.23	-1.71667
		5.168	-1.73333
		5.105	-1.75
		5.042	-1.76667
		4.979	-1.78333
		5.105	-1.8
		5.23	-1.78333
		5.357	-1.78333
		5.482	-1.75
		5.671	-1.73333
		5.796	-1.71667
		5.922	-1.71667
		6.048	-1.7
		6.111	-1.1
		6.299	-1.11667
		6.362	-1.65
		6.425	-1.43333
		6.551	-1.01667
		6.613	-1
		6.677	-0.983333
		6.74	-0.983333
		6.802	-0.966667
		6.928	-0.983333
		6.929	-0.966667
		6.991	-0.966667
		7.054	-0.95
		7.117	-0.966667
		7.118	-0.95
		7.118	-0.966667
		7.117	-1.01667
		6.991	-1.03333
		6.929	-1.08333
		6.866	-1.11667
		6.74	-1.13333
		6.677	-1.18333
		6.614	-1.2
		6.551	-1.25
		6.426	-1.26667
		6.3	-1.28333
		6.3	-1.31667
		6.174	-1.33333
		6.049	-1.35
		5.986	-1.36667
		5.922	-1.41667
		5.86	-1.43333
		5.734	-1.45
		5.671	-1.46667
		5.608	-1.48333
		5.546	-1.53333
		5.483	-1.55
		5.42	-1.56667
		5.295	-1.58333
		5.232	-1.6
		5.169	-1.61667
		5.169	-2.06667
		5.043	-2.08333
		4.981	-2.1
		4.918	-2.11667
		4.855	-2.13333
		4.792	-2.15
		4.73	-2.16667
		4.667	-2.18333
		4.603	-2.43333
		4.603	-2.45
		4.54	-2.46667
		4.478	-2.48333
		4.415	-2.5
		4.352	-2.51667
		4.478	-2.53333
		4.604	-2.31667
		4.792	-1.9
		4.917	-1.88333
		5.044	-1.85
		5.169	-1.83333
		5.358	-1.81667
		5.484	-1.81667
		5.609	-1.8
		5.673	-1.78333
		5.798	-1.26667
		5.861	-1.41667
		5.924	-1.05
		6.112	-1.06667
		6.176	-1.05
		6.238	-1.03333
		6.301	-1.03333
		6.302	-1.01667
		6.427	-1.03333
		6.49	-1.01667
		6.553	-1.01667
		6.616	-1.03333
		6.554	-1.01667
		6.554	-1.03333
		6.49	-1.08333
		6.364	-1.1
		6.302	-1.13333
		6.302	-1.18333
		6.176	-1.2
		6.113	-1.25
		5.987	-1.26667
		5.924	-1.28333
		5.861	-1.31667
		5.736	-1.33333
		5.673	-1.35
		5.61	-1.4
		5.547	-1.41667
		5.422	-1.43333
		5.359	-1.45
		5.296	-1.46667
		5.233	-1.51667
		5.17	-1.53333
		5.107	-1.55
		4.981	-1.56667
		4.919	-1.58333
		4.856	-1.6
		4.856	-2
		4.73	-2.01667
		4.668	-2.03333
		4.605	-2.05
		4.542	-2.06667
		4.479	-2.08333
		4.416	-2.1
		4.354	-1.98333
		4.291	-2
		4.228	-2.01667
		4.165	-2.03333
		4.103	-2.05
		4.04	-2.06667
		3.977	-2.08333
		3.977	-2.63333
		3.914	-2.65
		3.852	-2.66667
		3.852	-2.68333
		3.789	-2.7
		3.851	-2.18333
		4.04	-2.2
		4.165	-2.35
		4.353	-1.98333
		4.417	-1.93333
		4.605	-1.93333
		4.731	-1.91667
		4.857	-1.9
		4.982	-1.9
		5.109	-1.88333
		5.171	-1.3
		5.36	-1.31667
		5.422	-1.45
		5.485	-1.63333
		5.549	-1.08333
		5.611	-1.06667
		5.737	-1.08333
		5.8	-1.08333
		5.863	-1.06667
		5.926	-1.05
		6.052	-1.06667
		5.989	-1.05
		5.989	-1.06667
		5.926	-1.11667
		5.863	-1.13333
		5.8	-1.18333
		5.675	-1.2
		5.611	-1.25
		5.548	-1.26667
		5.486	-1.3
		5.36	-1.31667
		5.36	-1.36667
		5.235	-1.38333
		5.172	-1.4
		5.046	-1.41667
[truncated: 5,168 more rows]

## Sheet: Figure 5b
Figure 5b		Δ Temperature (°C)	Δ PMI (h)
		5.957	2.56667
		5.957	2.55
		5.957	2.53333
		5.957	2.51667
		5.957	2.5
		5.957	2.48333
		5.957	2.46667
		5.457	2.45
		5.957	2.43333
		5.457	2.41667
		5.957	2.4
		5.457	2.38333
		5.457	2.36667
		5.457	2.35
		5.457	2.33333
		5.457	2.31667
		5.457	2.3
		5.457	2.28333
		5.457	2.26667
		5.457	2.25
		5.457	2.23333
		5.457	2.21667
		5.457	2.2
		5.457	2.18333
		5.457	2.16667
		5.457	2.15
		4.957	3.06667
		5.457	2.11667
		4.957	3.03333
		5.457	2.08333
		4.957	3
		4.957	2.98333
		4.957	2.96667
		4.957	2.95
		4.957	2.93333
		4.957	2.91667
		4.957	2.9
		4.957	2.88333
		4.957	2.86667
		4.957	2.85
		4.957	2.83333
		4.957	2.81667
		4.957	2.8
		4.957	2.78333
		4.957	2.76667
		4.957	2.75
		4.957	2.73333
		4.957	2.71667
		4.957	2.7
		4.957	2.68333
		4.957	2.66667
		4.957	2.65
		4.957	2.63333
		4.957	2.61667
		4.957	2.6
		4.957	2.58333
		4.957	2.56667
		4.957	2.55
		4.957	2.53333
		4.957	2.51667
		4.957	2.5
		4.957	2.48333
		4.957	2.46667
		4.957	2.45
		4.957	2.43333
		4.957	2.41667
		4.957	2.4
		4.957	2.38333
		4.957	2.36667
		4.957	2.35
		4.957	2.33333
		4.957	2.31667
		4.957	2.3
		4.957	2.28333
		4.957	2.26667
		4.957	2.25
		4.957	2.23333
		4.957	2.21667
		4.957	2.2
		4.957	2.18333
		4.957	2.16667
		4.957	2.15
		4.957	2.13333
		4.957	2.11667
		4.457	2.16667
		4.457	2.15
		4.457	2.13333
		4.457	2.11667
		4.457	2.1
		4.457	2.08333
		4.457	2.06667
		4.457	2.05
		4.457	2.03333
		4.457	2.01667
		4.457	2
		4.457	1.98333
		4.457	1.96667
		4.457	1.95
		4.457	1.93333
		4.457	1.91667
		4.457	1.9
		4.457	1.88333
		4.457	1.86667
		4.457	1.85
		4.457	1.83333
		4.457	1.81667
		4.457	1.8
		4.457	1.78333
		4.457	1.76667
		4.457	1.75
		4.457	1.73333
		4.457	1.71667
		4.457	1.7
		4.457	1.68333
		4.457	1.66667
		4.457	1.65
		4.457	1.63333
		4.457	1.61667
		4.457	1.6
		4.457	1.58333
		4.457	1.56667
		4.457	1.55
		4.457	1.53333
		4.457	1.51667
		4.457	1.5
		4.457	1.48333
		4.457	1.46667
		4.457	1.45
		4.457	1.43333
		4.457	1.41667
		4.457	1.4
		4.457	1.38333
		4.457	1.36667
		4.457	1.35
		4.457	1.33333
		4.457	1.31667
		4.457	1.3
		4.457	1.28333
		3.957	1.31667
		3.957	1.3
		3.957	1.28333
		3.957	1.26667
		4.457	1.2
		4.457	1.18333
		3.956	1.16667
		3.956	1.15
		3.956	1.13333
		3.956	1.11667
		4.456	1.03333
		4.456	1.01667
		4.456	1
		4.456	0.983333
		4.456	0.966667
		4.456	0.95
		4.456	0.933333
		4.456	0.916667
		4.456	0.9
		4.456	0.883333
		4.456	0.866667
		4.456	0.85
		4.456	0.833333
		4.456	0.816667
		4.456	0.8
		4.456	0.783333
		4.456	0.766667
		4.456	0.75
		4.456	0.733333
		4.456	0.716667
		4.456	0.7
		4.456	0.683333
		4.456	0.666667
		4.456	0.65
		4.456	0.633333
		4.456	0.616667
		4.456	0.6
		4.456	0.583333
		4.456	0.566667
		4.456	0.55
		4.456	0.533333
		4.456	0.516667
		4.456	0.5
		4.456	0.483333
		4.456	0.466667
		4.456	0.45
		4.456	0.433333
		4.456	0.416667
		4.456	0.4
		4.456	0.383333
		4.456	0.366667
		4.456	0.35
		4.456	0.333333
		4.456	0.316667
		4.456	0.3
		4.456	0.283333
		4.456	0.266667
		4.456	0.25
		4.456	0.233333
		4.456	0.216667
		4.456	0.2
		4.456	0.183333
		4.456	0.166667
		4.456	0.15
		4.456	0.133333
		4.456	0.116667
		4.456	0.1
		4.957	0.0833333
		5.457	0.0666667
		6.458	0.05
		6.459	0.1
		7.46	0.0833333
		7.961	0.0666667
		8.463	0.1
		8.964	0.0833333
		9.466	0.116667
		9.467	0.166667
		10.469	0.15
		10.971	0.133333
		10.972	0.166667
		11.474	0.15
		11.975	0.133333
		11.977	0.183333
		12.478	0.166667
		12.478	0.15
		12.98	0.133333
		12.98	0.116667
		12.982	0.216667
		12.982	0.2
		13.483	0.183333
		13.483	0.166667
		13.483	0.15
		13.483	0.133333
		13.483	0.116667
		13.983	-0.0166667
		13.983	-0.0333333
		13.983	-0.05
		13.983	-0.0666667
		13.983	-0.0833333
		13.482	-0.1
		13.482	-0.116667
		13.482	-0.133333
		13.482	-0.15
		13.482	-0.166667
		13.482	-0.183333
		13.482	-0.2
		13.482	-0.216667
		12.98	-0.233333
		12.98	-0.25
		12.98	-0.266667
		12.98	-0.283333
		12.98	-0.3
		12.98	-0.316667
		12.98	-0.333333
		12.98	-0.35
		12.98	-0.366667
		12.478	-0.383333
		12.478	-0.4
		12.478	-0.416667
		12.478	-0.433333
		11.978	-0.333333
		11.978	-0.35
		11.978	-0.366667
		11.978	-0.383333
		11.978	-0.4
		11.979	-0.133333
		11.979	-0.15
		12.481	-0.166667
		12.481	-0.183333
		11.981	0.1
		12.482	0.0833333
		12.482	0.0666667
		12.482	0.05
		12.984	0.0333333
		12.984	0.0166667
		12.484	0.15
		12.986	0.133333
		12.986	0.116667
		12.986	0.1
		12.986	0.0833333
		13.488	0.0666667
		13.488	0.05
		12.986	0.0333333
		12.986	0.0166667
		12.986	0
		13.486	-0.166667
		13.486	-0.183333
		13.486	-0.2
		12.984	-0.216667
		12.984	-0.233333
		12.984	-0.25
		12.984	-0.266667
		12.984	-0.283333
		12.984	-0.3
		12.482	-0.316667
		12.482	-0.333333
		12.482	-0.35
		12.482	-0.366667
		12.482	-0.383333
		12.482	-0.4
		12.482	-0.416667
		12.482	-0.433333
		11.981	-0.45
		11.981	-0.466667
		11.981	-0.483333
		11.981	-0.5
		11.981	-0.516667
		11.981	-0.533333
		11.981	-0.55
		11.981	-0.566667
		11.981	-0.583333
		11.479	-0.6
		11.479	-0.616667
		11.479	-0.633333
		11.479	-0.65
		11.479	-0.666667
		11.479	-0.683333
		10.979	-0.55
		10.979	-0.566667
		11.481	-0.583333
		10.98	0.1
		10.98	0.0833333
		11.481	0.0666667
		11.481	0.05
		11.481	0.0333333
		11.483	0.2
		11.483	0.183333
		11.483	0.166667
		11.985	0.15
		11.985	0.133333
		11.985	0.116667
		12.487	0.1
		11.986	0.9
		11.986	0.883333
		11.986	0.866667
		12.487	0.0333333
		12.487	0.0166667
		12.487	0
		12.487	-0.0166667
		12.487	-0.0333333
		12.487	-0.05
		11.985	-0.0666667
		11.985	-0.0833333
		11.985	-0.1
		11.985	-0.116667
		11.985	-0.133333
		11.985	-0.15
		11.483	-0.166667
		11.483	-0.183333
		11.483	-0.2
		11.483	-0.216667
		11.483	-0.233333
		11.483	-0.25
		11.483	-0.266667
		10.981	-0.283333
		10.981	-0.3
		10.981	-0.316667
		10.981	-0.333333
		10.981	-0.35
		10.981	-0.366667
		10.981	-0.383333
		10.981	-0.4
		10.981	-0.416667
		10.48	-0.433333
		10.48	-0.45
		10.48	-0.466667
		10.48	-0.483333
		10.48	-0.5
		10.48	-0.516667
		10.48	-0.533333
		10.48	-0.55
		10.48	-0.566667
		10.48	-0.583333
		10.48	-0.6
		10.48	-0.616667
		10.48	-0.633333
		9.979	0.166667
		9.979	0.15
		10.48	0.133333
		10.48	0.116667
		10.48	0.1
		10.482	0.95
		10.482	0.933333
		10.482	0.916667
		10.984	0.9
		10.984	0.883333
		10.984	0.866667
		10.483	1.06667
		10.985	1.05
		10.985	1.03333
		10.985	1.01667
		10.985	1
		10.985	0.983333
		11.486	0.75
		11.486	0.733333
		11.486	0.716667
		11.486	0.7
		10.984	0.683333
		10.984	0.666667
		10.984	0.65
		10.482	0.633333
		10.482	0.616667
		10.482	0.6
		10.482	0.583333
		9.98	0.566667
		9.98	0.55
		9.98	0.533333
		9.98	0.516667
		9.98	0.5
		9.98	0.483333
		9.98	0.466667
		9.98	0.45
		9.479	0.433333
		9.479	0.416667
		9.479	0.4
		9.479	0.383333
		9.479	0.366667
		9.479	0.35
		9.479	0.333333
		9.479	0.316667
		9.479	0.3
		9.479	0.283333
		9.479	0.266667
		9.479	0.25
		9.479	0.233333
		9.479	0.216667
		9.479	0.2
		9.479	0.183333
		9.479	0.166667
		9.479	0.15
		9.479	0.133333
		9.479	0.116667
		9.479	0.1
		9.479	0.0833333
		9.479	0.0666667
		9.479	0.05
		8.978	0.25
		9.479	0.233333
		9.479	0.216667
		9.479	0.2
		9.981	0.183333
		9.48	1.03333
		9.48	1.01667
		9.982	1
		9.982	0.983333
		9.982	0.966667
		10.484	0.95
		10.484	0.933333
		9.984	1.13333
		9.984	1.11667
		10.486	1.1
		10.486	1.08333
		10.486	1.06667
		10.486	1.05
		10.486	1.03333
		10.986	0.8
		10.986	0.783333
		10.986	0.766667
		10.986	0.75
		10.986	0.733333
		10.986	0.716667
		10.484	0.7
		10.484	0.683333
		10.484	0.666667
		10.484	0.65
		10.484	0.633333
		10.484	0.616667
		10.484	0.6
		9.982	0.583333
		9.982	0.566667
		9.982	0.55
		9.982	0.533333
		9.982	0.516667
		9.982	0.5
		9.982	0.483333
		9.982	0.466667
		9.982	0.45
		9.48	0.433333
		9.48	0.416667
		9.48	0.4
		9.48	0.383333
		9.48	0.366667
		9.48	0.35
		9.48	0.333333
		9.48	0.316667
		9.48	0.3
		9.48	0.283333
		9.48	0.266667
		9.48	0.25
		9.48	0.233333
		8.978	0.216667
		8.978	0.2
		8.978	0.183333
		8.978	0.166667
		8.978	0.15
		8.978	0.133333
		8.978	0.116667
		8.978	0.1
		8.978	0.0833333
		8.978	0.0666667
		8.978	0.05
		8.98	0.25
		8.98	0.233333
		8.98	0.216667
		9.482	0.2
		9.482	0.183333
		8.981	1.06667
		9.483	1.05
		9.483	1.03333
		9.483	1.01667
		9.985	1
		9.985	0.983333
		9.985	0.966667
		9.484	1.15
		9.986	1.13333
		9.986	1.11667
		9.986	1.1
		9.986	1.08333
		10.487	0.866667
		10.487	0.85
		10.487	0.833333
		10.487	0.816667
		10.487	0.8
		10.487	0.783333
		9.985	0.766667
		9.985	0.75
		9.985	0.733333
		9.985	0.716667
		9.985	0.7
		9.985	0.683333
		9.985	0.666667
		9.483	0.65
		9.483	0.633333
		9.483	0.616667
		9.483	0.6
		9.483	0.583333
		9.483	0.566667
		9.483	0.55
		9.483	0.533333
		9.483	0.516667
		8.981	0.5
		8.981	0.483333
		8.981	0.466667
		8.981	0.45
		8.981	0.433333
		8.981	0.416667
		8.981	0.4
		8.981	0.383333
		8.981	0.366667
		8.981	0.35
		8.981	0.333333
		8.981	0.316667
		8.981	0.3
		8.479	0.283333
		8.479	0.266667
		8.479	0.25
		8.479	0.233333
		8.479	0.216667
		8.479	0.2
		8.479	0.183333
		8.479	0.166667
		8.479	0.15
		8.479	0.133333
		8.479	0.116667
		8.981	0.1
		8.48	0.283333
		8.48	0.266667
		8.48	0.25
		8.982	0.233333
		8.982	0.216667
		8.982	0.2
		8.983	1.06667
		8.983	1.05
		8.983	1.03333
		9.485	1.01667
		9.485	1
		9.485	0.983333
		9.485	0.966667
		9.987	0.95
		9.987	0.933333
		9.987	0.916667
		9.987	0.9
		9.987	0.883333
		9.485	0.866667
		9.485	0.85
		9.485	0.833333
		9.485	0.816667
		9.485	0.8
		9.986	-0.1
		9.986	-0.116667
		9.986	-0.133333
		9.986	-0.15
		9.484	-0.166667
		9.484	-0.183333
		9.484	-0.2
		9.484	-0.216667
		9.484	-0.233333
		9.484	-0.25
		9.484	-0.266667
		9.484	-0.283333
		9.484	-0.3
		8.982	-0.316667
		8.982	-0.333333
		8.982	-0.35
		8.982	-0.366667
		8.982	-0.383333
		8.982	-0.4
		8.982	-0.416667
		8.982	-0.433333
		8.982	-0.45
		8.982	-0.466667
		8.982	-0.483333
		8.982	-0.5
		8.48	-0.516667
		8.48	-0.533333
		8.48	-0.55
		8.48	-0.566667
		8.48	-0.583333
		8.48	-0.6
		8.48	-0.616667
		8.48	-0.633333
		8.48	-0.65
		8.48	-0.666667
		7.979	0.2
		7.979	0.183333
		8.481	0.166667
		8.481	0.15
		7.98	0.5
		7.98	0.483333
		8.482	0.466667
		8.482	0.45
		8.482	0.433333
		8.984	0.416667
		8.483	1.13333
		8.483	1.11667
		8.483	1.1
		8.985	1.08333
		8.985	1.06667
		8.985	1.05
		8.985	1.03333
		8.985	1.01667
		8.985	1
		8.985	0.983333
		9.486	0.233333
		9.486	0.216667
		9.486	0.2
		9.486	0.183333
		9.486	0.166667
		9.486	0.15
		9.486	0.133333
		8.984	0.116667
		8.984	0.1
		8.984	0.0833333
		8.984	0.0666667
		8.984	0.05
		8.984	0.0333333
		8.984	0.0166667
		8.984	0
		8.984	-0.0166667
		8.482	-0.0333333
		8.482	-0.05
		8.482	-0.0666667
		8.482	-0.0833333
		8.482	-0.1
		8.482	-0.116667
		8.482	-0.133333
		8.482	-0.15
		8.482	-0.166667
		8.482	-0.183333
		8.482	-0.2
		7.98	-0.216667
		7.98	-0.233333
		7.98	-0.25
		7.98	-0.266667
		7.98	-0.283333
		7.98	-0.3
		7.98	-0.316667
		7.98	-0.333333
		7.98	-0.35
		7.98	-0.366667
		7.98	-0.383333
		7.98	-0.4
		7.98	-0.416667
		7.98	-0.433333
		7.98	-0.45
		7.479	0.266667
		7.479	0.25
		7.981	0.233333
		7.981	0.216667
		7.981	0.2
		7.982	1.5
		7.982	1.48333
		7.982	1.46667
		7.982	1.45
		8.484	1.43333
		8.484	1.41667
		8.484	1.4
		8.484	1.38333
		8.987	1.36667
		8.987	1.35
		8.987	1.33333
		8.987	1.31667
		8.987	1.3
		8.987	1.28333
		8.987	1.26667
		8.987	1.25
		8.484	1.23333
		8.484	1.21667
		8.484	1.2
		8.985	-0.133333
		8.985	-0.15
		8.985	-0.166667
		8.985	-0.183333
		8.985	-0.2
		8.483	-0.216667
		8.483	-0.233333
		8.483	-0.25
		8.483	-0.266667
		8.483	-0.283333
		8.483	-0.3
		8.483	-0.316667
		8.483	-0.333333
		8.483	-0.35
		8.483	-0.366667
		8.483	-0.383333
		7.981	-0.4
		7.981	-0.416667
		7.981	-0.433333
		7.981	-0.45
		7.981	-0.466667
		7.981	-0.483333
		7.981	-0.5
		7.981	-0.516667
		7.981	-0.533333
		7.981	-0.55
		7.981	-0.566667
		7.981	-0.583333
		7.981	-0.6
		7.981	-0.616667
		7.981	-0.633333
		7.479	-0.65
		7.479	-0.666667
		6.978	0.633333
		7.48	0.616667
		7.48	0.6
		7.48	0.583333
		7.48	0.566667
		7.48	0.55
		7.48	0.533333
		6.979	0.916667
		6.979	0.9
		6.979	0.883333
		6.979	0.866667
		6.979	0.85
		6.979	0.833333
		6.979	0.816667
		6.979	0.8
		6.979	0.783333
		6.979	0.766667
		6.979	0.75
		6.979	0.733333
		6.979	0.716667
		6.979	0.7
		6.979	0.683333
		6.477	0.666667
		6.477	0.65
		6.477	0.633333
		6.477	0.616667
		6.477	0.6
		6.477	0.583333
		6.477	0.566667
		6.477	0.55
		6.477	0.533333
		6.477	0.516667
		6.477	0.5
		6.477	0.483333
		6.477	0.466667
		6.477	0.45
		6.477	0.433333
		6.477	0.416667
		5.975	0.4
		5.975	0.383333
		5.975	0.366667
		5.975	0.35
		5.975	0.333333
		5.975	0.316667
		6.477	0.3
		6.477	0.283333
		6.477	0.266667
		5.975	0.566667
		6.477	0.55
		6.477	0.533333
		6.477	0.516667
		6.979	0.5
		6.979	0.483333
		6.979	0.466667
		6.979	0.45
		7.481	0.433333
		6.98	1.26667
		6.98	1.25
		6.98	1.23333
		7.483	1.21667
		7.483	1.2
		7.483	1.18333
		7.483	1.16667
		7.483	1.15
		7.985	1.13333
		7.985	1.11667
		7.985	1.1
		7.985	1.08333
		7.985	1.06667
		7.985	1.05
		7.985	1.03333
		7.985	1.01667
		7.985	1
		7.985	0.983333
		7.985	0.966667
		7.985	0.95
		7.985	0.933333
		7.483	0.916667
		7.483	0.9
		7.483	0.883333
		7.483	0.866667
		7.984	0
		7.984	-0.0166667
		7.984	-0.0333333
		7.984	-0.05
		7.984	-0.0666667
		7.481	-0.0833333
		7.481	-0.1
		7.481	-0.116667
		7.481	-0.133333
		7.481	-0.15
		7.481	-0.166667
		7.481	-0.183333
		7.481	-0.2
		7.481	-0.216667
		7.481	-0.233333
		6.979	-0.25
		6.979	-0.266667
		6.979	-0.283333
		6.979	-0.3
		6.979	-0.316667
		6.979	-0.333333
		6.979	-0.35
		6.979	-0.366667
		6.979	-0.383333
		6.979	-0.4
		6.979	-0.416667
		6.979	-0.433333
		6.979	-0.45
		6.979	-0.466667
		6.979	-0.483333
		6.979	-0.5
		6.979	-0.516667
		6.478	0.316667
		6.478	0.3
		6.478	0.283333
		6.478	0.266667
		6.98	0.25
		6.98	0.233333
		6.479	1.66667
		6.479	1.65
		6.982	1.63333
		6.982	1.61667
		6.982	1.6
		7.484	1.58333
		7.484	1.56667
		7.484	1.55
		7.484	1.53333
		7.484	1.51667
		7.484	1.5
		7.484	1.48333
		7.484	1.46667
		7.484	1.45
		7.484	1.43333
		7.484	1.41667
		7.484	1.4
		7.484	1.38333
		7.484	1.36667
		7.484	1.35
		7.484	1.33333
		7.484	1.31667
		6.982	1.3
		6.982	1.28333
		6.982	1.26667
		6.982	1.25
		6.982	1.23333
		6.982	1.21667
		6.982	1.2
		6.982	1.18333
		6.982	1.16667
		6.982	1.15
		6.982	1.13333
		6.479	1.11667
		6.98	-0.35
		6.478	-0.366667
		6.478	-0.383333
		6.478	-0.4
		5.977	1.03333
		5.977	1.01667
		5.977	1
		5.977	0.983333
		6.479	0.966667
		6.479	0.95
		6.479	0.933333
		5.978	1.83333
		5.978	1.81667
		6.481	1.8
		6.481	1.78333
		6.481	1.76667
		6.481	1.75
		6.481	1.73333
		6.481	1.71667
		6.481	1.7
		6.983	1.68333
		6.983	1.66667
		6.983	1.65
		6.481	2.01667
		6.481	2
		6.481	1.98333
		6.983	1.58333
		6.983	1.56667
		6.983	1.55
		6.983	1.53333
		6.983	1.51667
		6.983	1.5
		6.983	1.48333
		6.481	1.46667
		6.481	1.45
		6.481	1.43333
		6.481	1.41667
		6.481	1.4
		6.481	1.38333
		6.479	0.45
		6.479	0.433333
		6.479	0.416667
		6.479	0.4
		6.479	0.383333
		6.479	0.366667
		6.479	0.35
		6.479	0.333333
		5.977	0.316667
		5.977	0.3
		5.977	0.283333
		5.977	0.266667
		5.977	0.25
		5.977	0.233333
		5.977	0.216667
		5.977	0.2
		5.475	0.183333
		5.475	0.166667
		5.475	0.15
		5.475	0.133333
		5.475	0.116667
		4.974	1.01667
		4.974	1
		5.476	0.983333
		5.476	0.966667
		5.476	0.95
		5.476	0.933333
		5.476	0.916667
		5.978	0.9
		5.476	1.26667
		5.476	1.25
		5.476	1.23333
		5.476	1.21667
		5.979	1.2
		5.979	1.18333
		5.979	1.16667
		5.979	1.15
		5.979	1.13333
		6.481	1.11667
		6.481	1.1
		6.481	1.08333
		6.481	1.06667
		5.98	3.48333
		5.98	3.46667
		6.481	1.01667
		6.481	1
		6.481	0.983333
		6.481	0.966667
		6.481	0.95
		6.481	0.933333
		6.481	0.916667
		6.481	0.9
		6.481	0.883333
		5.979	0.866667
		5.979	0.85
		5.979	0.833333
		5.979	0.816667
		5.979	0.8
		5.979	0.783333
		5.979	0.766667
		5.476	0.75
		5.476	0.733333
		5.978	0.333333
		5.978	0.316667
		5.978	0.3
		5.978	0.283333
		5.978	0.266667
		5.978	0.25
		5.978	0.233333
		5.476	0.216667
		5.476	0.2
		5.476	0.183333
		5.476	0.166667
		5.476	0.15
		5.476	0.133333
		5.476	0.116667
		5.476	0.1
		5.476	0.0833333
		5.476	0.0666667
		4.974	0.05
		4.974	0.0333333
		5.476	0.0166667
		4.974	0.383333
		4.974	0.366667
		4.974	0.35
		4.974	0.333333
		4.974	0.316667
		5.476	0.3
		5.476	0.283333
		4.975	2.7
		4.975	2.68333
		5.478	2.66667
		5.478	2.65
		5.478	2.63333
		5.478	2.61667
		5.478	2.6
		5.98	2.58333
		5.98	2.56667
		5.98	2.55
		5.98	2.53333
		5.98	2.51667
		5.98	2.5
		6.482	2.48333
		6.482	2.46667
		6.482	2.45
		6.482	2.43333
		6.482	2.41667
		5.98	2.4
		5.98	2.38333
		5.98	2.36667
		5.98	2.35
		5.98	2.33333
		5.98	2.31667
		5.98	2.3
		5.98	2.28333
		5.478	2.26667
		5.478	2.25
		5.979	-0.2
		5.979	-0.216667
		5.979	-0.233333
		5.979	-0.25
		5.979	-0.266667
		5.979	-0.283333
		5.476	-0.3
		5.476	-0.316667
		5.476	-0.333333
		5.476	-0.35
		5.476	-0.366667
		5.476	-0.383333
		5.476	-0.4
		5.476	-0.416667
		5.476	-0.433333
		5.476	-0.45
		4.974	-0.466667
		4.974	-0.483333
		4.974	-0.5
		4.974	-0.516667
		4.974	-0.533333
		4.974	-0.55
		4.974	-0.566667
		4.974	-0.583333
		4.974	-0.6
		4.974	-0.616667
		4.974	-0.633333
		4.974	-0.65
		4.473	1.76667
		4.473	1.75
		4.473	1.73333
		4.975	1.71667
		4.975	1.7
		4.975	1.68333
		4.975	1.66667
		5.478	1.65
		4.976	1.91667
		4.976	1.9
		4.976	1.88333
		4.976	1.86667
		5.478	1.85
		5.478	1.83333
		5.478	1.81667
		5.478	1.8
		5.478	1.78333
		5.98	1.76667
		5.98	1.75
		5.98	1.73333
		5.98	1.71667
		5.98	1.7
		5.98	1.68333
		5.98	1.66667
		5.98	1.65
		5.98	1.63333
		5.98	1.61667
		5.98	1.6
		5.478	1.58333
		5.478	1.56667
		5.478	1.55
		5.98	1.25
		5.98	1.23333
		5.98	1.21667
		5.98	1.2
		5.98	1.18333
		5.478	1.16667
		5.478	1.15
		5.478	1.13333
		5.478	1.11667
		5.478	1.1
		5.478	1.08333
		5.478	1.06667
		5.478	1.05
		5.478	1.03333
		4.975	1.01667
		4.975	1
		4.975	0.983333
		4.975	0.966667
		4.975	0.95
		4.975	0.933333
		4.975	0.916667
		4.975	0.9
		4.975	0.883333
		4.975	0.866667
		4.975	0.85
		4.473	0.833333
		4.473	0.816667
		4.473	0.8
		4.473	0.783333
		4.473	0.766667
		4.473	0.75
		4.473	0.733333
		4.473	0.716667
		4.473	0.7
		4.473	0.683333
		4.473	0.666667
		4.473	0.65
		4.473	0.633333
		4.473	0.616667
		3.971	0.6
		3.971	0.583333
		3.971	0.566667
		3.971	0.55
		3.971	0.533333
		3.971	0.516667
		3.971	0.5
		3.971	0.483333
		3.971	0.466667
		3.971	0.45
		3.971	0.433333
		3.971	0.416667
		3.469	0.4
		3.469	0.383333
		3.469	0.366667
		3.469	0.35
		3.469	0.333333
		3.469	0.316667
		3.469	0.3
		3.469	0.283333
		3.469	0.266667
		3.469	0.25
		3.469	0.233333
		3.469	0.216667
		3.469	0.2
		3.469	0.183333
		3.469	0.166667
		3.469	0.15
		3.469	0.133333
		3.469	0.4
		3.469	0.383333
		3.469	0.366667
		3.469	0.35
		3.971	0.333333
		3.971	0.316667
		3.971	0.3
		3.971	0.283333
		4.473	0.266667
		4.473	0.25
		4.473	0.233333
		3.972	0.516667
		4.475	0.5
		4.475	0.483333
		4.475	0.466667
		4.475	0.45
		4.475	0.433333
		4.977	0.416667
		4.977	0.4
		4.977	0.383333
		4.977	0.366667
		4.977	0.35
		4.977	0.333333
		5.479	0.316667
		5.479	0.3
		5.479	0.283333
		4.977	1.05
		4.977	1.03333
		4.977	1.01667
		4.977	1
		5.479	0.983333
		5.479	0.966667
		6.706	0.783333
		6.706	0.766667
		6.644	0.75
		6.644	0.733333
		6.581	0.716667
		6.519	0.7
		6.519	0.683333
		6.456	0.683333
		6.456	0.666667
		6.456	0.65
		6.394	0.633333
		6.394	0.616667
		6.331	0.6
		6.331	0.583333
		6.269	0.566667
		6.207	0.566667
		6.207	0.55
		6.207	0.533333
		6.081	0.516667
		6.081	0.5
		6.019	0.483333
		6.019	0.466667
		6.019	0.45
		6.019	0.433333
		6.019	0.416667
		5.956	0.4
		5.956	0.383333
		5.894	0.366667
		5.832	0.35
		5.832	0.333333
		5.769	0.333333
		5.769	0.316667
		5.707	0.3
		5.144	0.283333
		5.019	0.266667
		5.081	0.25
		5.143	0.233333
		5.519	0.216667
		7.021	0.216667
		9.087	0.216667
		11.029	0.233333
		12.597	0.233333
		13.914	0.25
		14.98	0.25
		15.859	0.25
		16.676	0.266667
		17.241	0.266667
		17.745	0.266667
		18.184	0.266667
		18.561	0.266667
		18.876	0.266667
		19.066	0.283333
		19.316	0.283333
		19.506	0.3
		19.632	0.316667
		19.758	0.333333
		19.947	0.333333
		20.011	0.383333
		20.074	0.45
		20.138	0.6
		20.2	0.616667
		20.264	0.65
		20.327	0.65
		20.327	0.65
		20.391	0.65
		20.391	0.666667
		20.265	0.666667
		20.203	0.65
		20.077	0.633333
		19.889	0.616667
		19.763	0.6
		19.637	0.583333
		19.449	0.566667
		19.323	0.55
		19.197	0.533333
		19.072	0.516667
		18.883	0.5
		18.758	0.483333
		18.632	0.466667
		18.445	0.466667
		18.319	0.45
		18.193	0.433333
		18.068	0.416667
		17.879	0.4
		17.753	0.383333
		17.628	0.366667
		17.565	0.35
		17.378	0.35
		17.252	0.333333
		17.126	0.316667
		16.938	0.316667
		16.875	0.3
		16.749	0.283333
		16.687	0.283333
		16.813	0.3
		16.939	0.35
		17.128	0.933333
		17.254	0.966667
		17.443	0.983333
		17.569	1
		17.632	1.01667
		17.758	1.03333
		17.884	1.03333
		17.948	1.05
		18.073	1.05
		18.074	1.06667
		18.074	1.06667
		18.012	1.06667
		17.886	1.06667
		17.698	1.06667
		17.573	1.05
		17.384	1.03333
		17.196	1.03333
		17.007	1.01667
		16.82	1.01667
		16.631	1
		16.443	1
		16.317	0.983333
		16.129	0.983333
		15.941	0.966667
		15.815	0.966667
		15.689	0.95
		15.564	0.933333
		15.375	0.933333
		15.25	0.916667
		15.187	0.9
		14.999	0.916667
		14.874	0.9
		14.748	1.38333
		14.622	1.36667
		14.56	1.35
		14.435	1.05
		14.309	1.03333
		14.246	1.01667
		14.058	1.35
		13.995	1.33333
		13.932	1.31667
		13.807	1.3
		13.682	1.3
		13.619	1.28333
		13.556	1.26667
		13.368	1.26667
		13.305	1.25
		13.242	1.23333
		13.18	1.21667
		12.991	1.23333
		13.054	1.21667
		13.18	1.21667
		13.368	1.21667
		13.557	1.21667
		13.808	1.21667
		13.996	1.21667
		14.06	1.23333
		14.249	1.23333
		14.374	1.23333
		14.501	1.25
		14.626	1.26667
		14.752	1.61667
		14.878	1.83333
		15.003	1.85
		15.067	1.85
		15.13	1.85
		15.255	1.85
		15.319	1.85
		15.381	1.85
		15.508	1.85
		15.57	1.86667
		15.634	1.86667
		15.76	1.85
		15.822	1.85
		15.885	1.85
		15.886	1.85
		15.948	2.45
		16.012	1.9
		16.075	2.5
		16.075	2.48333
		15.949	2.48333
		15.886	2.45
		15.761	2.43333
		15.698	1.8
		15.572	1.78333
		15.447	1.76667
		15.383	2.28333
		15.257	2.26667
		15.132	2.25
		15.069	2.23333
		14.943	2.21667
		14.818	2.2
		14.692	2.18333
		14.629	1.55
		14.441	2.15
		14.441	1.51667
		14.315	1.5
		14.19	1.48333
		14.064	1.46667
		14.001	1.45
		13.876	1.43333
		13.813	1.41667
		13.687	1.4
		13.624	1.38333
		13.499	1.36667
		13.436	1.35
		13.311	1.33333
		13.248	1.31667
		13.122	1.3
		13.059	1.28333
		12.997	1.26667
		12.934	1.25
		12.871	1.85
		12.997	1.3
		13.185	1.9
		13.374	1.91667
		13.563	1.93333
		13.752	1.93333
		13.877	1.95
		14.066	1.98333
		14.192	2.03333
		14.317	2.05
		14.381	2.08333
		14.507	2.1
		14.57	2.6
		14.695	2.53333
		14.759	2.73333
		14.821	2.15
		14.885	2.25
		14.948	2.76667
		14.948	2.75
		14.885	2.73333
		14.759	2.71667
		14.697	2.16667
		14.571	2.15
		14.445	2.13333
		14.382	2
		14.319	1.98333
		14.193	1.96667
		14.068	1.95
		13.942	1.93333
		13.879	2.48333
		13.816	2.46667
		13.691	2.45
		13.565	2.43333
		13.502	2.41667
		13.377	2.4
		13.251	2.38333
		13.188	2.36667
		13.063	2.35
		13	2.33333
		12.874	2.31667
		12.812	2.3
		12.686	2.28333
		12.623	2.26667
		12.622	2.03333
		12.497	2.01667
		12.434	2
		12.371	1.98333
		12.246	1.96667
		12.183	1.95
		12.12	1.93333
		12.057	1.91667
		11.994	1.9
		11.869	1.88333
		11.869	1.86667
		11.87	2.06667
		12.058	1.48333
		12.31	1.58333
		12.435	2.11667
		12.624	2.11667
		12.875	2.13333
		12.939	2.16667
		13.127	2.16667
		13.316	2.18333
		13.379	2.71667
		13.504	2.63333
		13.568	2.85
		13.694	2.26667
		13.82	2.25
		13.882	2.85
		13.946	3.63333
		14.009	3.61667
		13.946	3.53333
		13.883	3.51667
		13.883	3.56667
		13.757	3.55
		13.694	3.6
		13.568	3.58333
		13.443	3.56667
		13.38	2.68333
		13.317	2.66667
		13.191	2.65
		13.066	2.63333
		13.003	2.61667
		12.877	2.6
		12.752	2.58333
		12.752	1.95
		12.626	1.93333
		12.563	1.91667
		12.438	1.9
		12.375	1.88333
		12.249	1.86667
		12.187	1.85
		12.061	1.83333
		11.998	1.81667
		11.935	1.8
		11.81	1.78333
		11.809	2.33333
		11.684	1.75
		11.683	2.3
		11.558	2.28333
		11.495	2.26667
		11.432	2.25
		11.369	2.23333
		11.307	2.21667
		11.181	2.2
		11.118	2.18333
		11.055	2.16667
		10.993	2.15
		10.93	2.13333
		10.993	2.11667
		11.119	1.53333
		11.307	2.13333
		11.496	2.91667
		11.747	2.83333
		11.873	2.2
		12.062	3.1
		12.251	2.21667
		12.376	3.11667
		12.502	2.41667
		12.628	3.13333
		12.754	3.13333
		12.816	3.15
		12.566	3.15
		12	3.08333
		11.874	3.05
		11.874	3.03333
		11.874	3.03333
		11.937	3.05
		12	3.05
		12.063	3.06667
		12.126	3.06667
		12.189	3.06667
		12.315	3.05
		12.315	3.06667
		12.379	3.06667
		12.378	3.08333
		12.378	3.08333
		12.504	3.06667
		12.505	3.08333
		12.504	3.75
		12.567	3.73333
		12.504	3.51667
		12.504	3.7
		12.379	3.68333
		12.19	3.66667
		12.128	2.96667
		12.002	2.95
		11.876	2.9
		11.813	2.86667
		11.624	2.85
		11.499	2.83333
		11.373	2.78333
		11.248	2.76667
		11.122	2.75
		10.934	2.73333
		10.87	2.7
		10.745	2.68333
		10.619	2.66667
		10.493	2.65
		10.431	2.6
		10.305	2.58333
		10.18	2.56667
		10.054	2.55
		9.928	2.53333
		9.803	2.51667
		9.739	2.48333
		9.676	2.46667
		9.551	2.45
		9.488	2.43333
		9.552	2.43333
		9.803	2.41667
		9.866	2.45
		10.054	2.46667
		10.242	2.46667
		10.369	2.48333
		10.494	3.15
		10.62	2.93333
		10.746	2.83333
		10.872	2.81667
		10.997	2.7
		11.06	3.18333
		11.123	3.2
		11.249	3.18333
		11.249	3.18333
		11.312	3.2
		11.375	3.2
		11.438	3.18333
		11.501	3.2
		11.563	3.2
		11.626	3.18333
		11.627	3.86667
		11.69	3.2
		11.752	3.18333
		11.752	3.61667
		11.753	3.5
		11.816	3.48333
		11.816	3.3
		11.753	3.45
		11.627	3.43333
		11.564	3.51667
		11.438	3.5
		11.313	3.03333
		11.187	3.01667
		11.061	3
		10.936	3.63333
		10.81	3.61667
		10.747	2.9
		10.558	2.88333
		10.433	2.86667
		10.307	2.85
		10.244	2.81667
		10.119	2.8
		9.993	2.78333
		9.868	2.76667
		9.805	2.71667
		9.679	2.7
		9.554	2.68333
		9.428	2.66667
		9.303	2.65
		9.239	2.61667
		9.176	2.6
		9.051	2.58333
		8.988	2.56667
		8.862	2.55
		8.862	2.5
		8.8	2.48333
		8.862	2.5
		9.051	2.5
		9.24	2.51667
		9.365	2.51667
		9.554	3.2
		9.68	2.53333
		9.868	2.96667
		9.931	2.85
		10.057	2.66667
		10.183	3.3
		10.246	3.3
		10.371	3.28333
		10.434	3.3
		10.498	3.3
		10.56	3.31667
		10.686	3.3
		10.749	3.3
		10.75	3.3
		10.875	3.28333
		10.875	3.91667
		10.938	3.78333
		10.938	3.66667
		11.001	3.65
		10.938	3.35
		10.813	3.33333
		10.75	3.6
		10.561	3.3
		10.436	3.56667
		10.247	3.55
		10.059	3.53333
		9.87	3.51667
		9.807	3.6
		9.618	3.58333
		9.43	3.56667
		9.304	3.55
		9.116	3.53333
		8.99	3.51667
		8.928	3.61667
		8.739	3.6
		8.614	3.58333
		8.488	3.56667
		8.426	2.9
		8.3	2.88333
		8.237	2.86667
		8.112	2.85
		7.986	2.83333
		7.86	2.81667
		7.86	2.78333
		7.734	2.76667
		7.608	2.75
		7.546	2.73333
		7.42	2.71667
		7.42	2.68333
		7.295	2.66667
		7.232	2.65
		7.106	2.63333
		7.044	2.61667
		6.918	2.6
		6.918	2.55
		6.856	2.53333
		6.73	2.51667
		6.667	2.5
		6.667	2.48333
		6.856	2.46667
		7.044	2.48333
		7.232	2.48333
		7.484	2.48333
		7.672	3.11667
		7.797	2.98333
		7.986	2.86667
		8.112	2.56667
		8.3	2.55
		8.363	3.28333
		8.489	3.3
		8.552	3.28333
		8.615	3.28333
		8.74	3.26667
		8.803	3.26667
		8.928	3.25
		8.992	3.26667
		9.055	3.26667
		9.18	3.25
		9.243	3.26667
		9.368	3.25
		9.369	3.91667
		9.495	3.9
		9.558	3.78333
		9.62	3.65
		9.683	3.63333
		9.746	3.28333
		9.809	3.26667
		9.872	4.05
		9.935	4.03333
		9.935	4.05
		10.06	4.03333
		10.06	4.03333
		10.061	4.05
		10.124	4.03333
		10.187	4.01667
		10.124	4
		10.061	3.98333
		9.935	3.96667
		9.872	3.91667
		9.746	3.9
		9.684	3.86667
		9.558	3.85
		9.432	3.83333
		9.37	3.78333
		9.244	3.76667
		9.118	3.75
		9.055	2.93333
		8.929	2.91667
		8.803	2.9
		8.678	2.88333
		8.678	3.2
		8.552	3.18333
		8.427	3.16667
		8.301	3.15
		8.238	3.13333
		8.113	3.11667
		8.113	3.21667
		8.05	3.2
		7.924	3.18333
		7.862	3.16667
		7.736	3.15
		7.736	3.23333
		7.674	3.21667
		7.548	3.2
		7.485	3.18333
		7.422	3.16667
		7.297	3.15
		7.296	2.45
		7.296	2.43333
		7.297	3.1
		7.485	3.08333
		7.611	2.96667
		7.799	2.83333
		7.924	2.48333
		8.113	3.26667
		8.239	3.28333
		8.364	3.28333
		8.428	3.3
		8.553	3.3
		8.679	3.28333
		8.804	3.3
		8.868	4.11667
		8.931	3.9
		9.056	3.88333
		9.056	3.76667
		9.12	3.61667
		9.245	3.6
		9.308	4.15
		9.308	4.16667
		9.433	4.15
		9.434	4.15
		9.56	4.13333
		9.56	4.15
		9.497	4.13333
		9.371	4.11667
		9.309	4.06667
		9.246	4.05
		9.182	4.01667
		8.994	4
		8.994	3.95
		8.868	3.93333
		8.743	3.91667
		8.617	3.9
		8.554	3.31667
		8.491	3.3
		8.366	3.28333
		8.24	3.26667
		8.239	3.38333
		8.114	3.36667
		8.051	3.35
		7.925	3.33333
		7.8	3.31667
		7.8	3.4
		7.737	3.38333
		7.612	3.36667
		7.549	3.35
		7.423	3.33333
		7.36	3.31667
		7.36	3.5
		7.298	3.48333
		7.172	3.46667
		7.109	3.45
		7.047	3.43333
		6.984	3.41667
		6.921	3.4
		6.857	2.55
		6.795	2.53333
		6.732	2.51667
		6.669	2.5
		6.606	2.48333
		6.732	2.46667
		6.858	3.28333
		6.984	3.06667
		7.172	2.95
		7.361	2.8
		7.486	3.35
		7.612	3.36667
		7.8	3.35
		7.927	3.35
		8.052	3.36667
		8.115	3.36667
		8.178	3.36667
		8.367	3.35
		8.429	4.15
		8.492	4.01667
		8.618	4
		8.68	3.85
		8.744	3.71667
		8.807	3.7
		8.869	4.25
		8.932	4.25
		8.995	4.23333
		8.996	4.25
		8.996	4.23333
		8.933	4.21667
		8.869	4.16667
		8.744	4.15
		8.681	4.11667
		8.555	4.1
		8.43	4.08333
		8.43	3.5
		8.304	3.48333
		8.179	3.46667
		8.053	3.45
		8.052	3.55
		7.926	3.53333
		7.801	3.51667
		7.738	3.5
		7.675	3.61667
		7.613	3.6
		7.487	3.58333
		7.424	3.56667
		7.361	3.55
		7.236	3.53333
		7.236	3.63333
		7.173	3.61667
		7.048	3.6
		6.985	3.58333
		6.922	3.56667
		6.859	3.55
		6.733	3.53333
		6.734	2.7
		6.671	2.68333
		6.608	2.66667
		6.545	2.65
		6.483	2.63333
		6.42	2.61667
		6.294	2.6
		6.356	2.56667
		6.293	2.55
		6.231	2.53333
		6.168	2.51667
		6.105	2.5
		6.169	2.5
		6.357	2.48333
		6.545	3.28333
		6.67	3.15
		6.859	3
		6.985	2.86667
		7.173	3.41667
		7.299	3.41667
		7.425	3.43333
		7.551	3.41667
		7.676	3.41667
		7.739	3.43333
		7.865	3.41667
		7.991	3.41667
		8.054	4.18333
		8.116	4.03333
		8.242	4.01667
		8.243	3.88333
		8.305	3.73333
		8.431	3.71667
		8.494	4.36667
		8.494	4.36667
		8.494	4.35
		8.494	4.33333
		8.368	4.31667
		8.305	4.28333
		8.18	4.26667
		8.18	3.58333
		8.054	3.56667
		7.929	3.55
		7.866	3.66667
		7.803	3.65
		7.677	3.63333
		7.552	3.61667
		7.551	3.71667
		7.425	3.7
		7.362	3.68333
		7.237	3.66667
		7.174	3.65
		7.174	3.76667
		7.049	3.75
		6.986	3.73333
		6.923	3.71667
		6.797	3.7
		6.798	2.9
		6.735	2.88333
		6.672	2.86667
		6.546	2.85
		6.484	2.83333
		6.421	2.81667
		6.358	2.8
		6.357	2.76667
		6.294	2.75
		6.169	2.73333
		6.106	2.71667
		6.043	2.7
		5.98	2.68333
		5.918	2.66667
		5.918	2.61667
		5.855	2.6
		5.792	2.58333
		5.729	2.56667
		5.667	2.55
		5.667	2.53333
		5.604	2.51667
		5.729	2.5
		5.855	2.51667
		5.981	2.51667
		6.169	3.28333
		6.295	3.13333
		6.484	3
		6.672	2.98333
		6.798	2.83333
		6.923	3.48333
		7.049	3.48333
		7.112	3.5
		7.301	3.48333
		7.363	3.48333
		7.426	3.5
		7.552	3.48333
		7.615	3.48333
		7.678	3.5
		7.804	3.48333
		7.866	3.5
		7.929	3.51667
		8.055	3.5
		7.993	3.51667
		8.055	3.46667
		7.929	3.45
		7.866	3.43333
		7.803	3.38333
		7.678	3.36667
		7.552	3.35
		7.489	3.33333
		7.427	3.28333
		7.301	3.26667
		7.238	3.25
		7.113	3.23333
		7.113	3.18333
		6.987	3.16667
[truncated: 5,168 more rows]

[truncated: 4 more sheets: Figure 5c, Figure 5d, Figure 5e, Figure 6]
